# Supplementary material for: Kinetic characterization of Vibrio cholerae ApbE: Substrate specificity and regulatory mechanisms
Source: PLoS One. 2017 Oct 24;12(10):e0186805. doi: 10.1371/journal.pone.0186805 (PMC5655446; doi:10.1371/journal.pone.0186805)
Supplement: S1 File — (XLSX) [file pone.0186805.s001.xlsx]

## Sheet: Fig 1C & 1D ApbE reconstitution
			absorbance
wavelength (nm)	before reconstitution A	after reconstitution A	before reconstitution B	after reconstitution B	before reconstitution C	after reconstitution C
300	0.0413165	0.0421924	0.0404687	0.0355297	0.0415554	0.0359359		molar extinction coefficient used at 450nm (mM-1 cm-1)	12.5
301	0.0308962	0.0337136	0.0298944	0.027566	0.0309677	0.0287561		protein concentration (uM)	20
302	0.0223212	0.0271669	0.0216188	0.0214398	0.0225854	0.0231132					absorbance
303	0.0161452	0.022567	0.0154681	0.0172907	0.0165391	0.0191386		Wavelength (nm)	before reconstitution A	after reconstitution A	before reconstitution B	after reconstitution B	before reconstitution C	after reconstitution C
304	0.011879	0.0191852	0.0109124	0.014258	0.0121584	0.0161322		450	0.0602493	0.113538	0.0592813	0.100621	0.0604897	0.098456
305	0.00893259	0.0170041	0.00807238	0.0122964	0.00923491	0.0141986
306	0.00674677	0.0154713	0.00586653	0.011043	0.00697374	0.013085
307	0.00546789	0.0144944	0.00458002	0.010218	0.00564384	0.0123811				FAD concentration (uM)
308	0.0047183	0.0141045	0.00367117	0.00980735	0.00486135	0.0120809			A	B	C
309	0.00434303	0.014059	0.00315189	0.00984788	0.00455475	0.012147		before reconstitution	4.81995	4.74251	4.83917
310	0.00413322	0.0141243	0.00312901	0.0101101	0.0043993	0.0123185		after reconstitution	9.08301	8.04968	7.87648
311	0.00419712	0.0145097	0.00290394	0.0103307	0.00420761	0.0124972
312	0.00409794	0.0149648	0.00290966	0.0107753	0.00418425	0.0127227				FAD:protein ratio
313	0.0047102	0.0157495	0.00351763	0.0115705	0.00486422	0.0134463			A	B	C	average	std	P value
314	0.00527811	0.0163059	0.00394869	0.0122571	0.00530958	0.0141381		before reconstitution	0.240997	0.237125	0.241959	0.240027	0.00255851	0.0107921
315	0.00581837	0.0174429	0.00437164	0.0129634	0.00570965	0.0149278		after reconstitution	0.454151	0.402484	0.393824	0.41682	0.0326183
316	0.00642109	0.018274	0.00496626	0.0138801	0.00624514	0.0156433
317	0.00676155	0.0193393	0.00529814	0.015071	0.00664186	0.0169068
318	0.00739622	0.0203222	0.00604391	0.0161797	0.00750017	0.0176319
319	0.0080142	0.0215916	0.00665283	0.017215	0.00801229	0.0185401
320	0.00873184	0.0228037	0.00735426	0.0183672	0.00892353	0.0198188
321	0.00985193	0.0240128	0.00826359	0.0195265	0.00985432	0.0209864
322	0.0103865	0.0252887	0.00867414	0.020628	0.0103493	0.0220526
323	0.011127	0.0267024	0.00962543	0.0220013	0.0112576	0.0232545
324	0.0120921	0.0281146	0.0107718	0.0232899	0.0122976	0.0243883
325	0.0131226	0.0297581	0.0114613	0.0249743	0.0130711	0.0257058
326	0.0143175	0.0316225	0.0123672	0.0264627	0.0141683	0.027372
327	0.0149889	0.0333257	0.0131898	0.0279611	0.0150118	0.0289271
328	0.0159969	0.0348422	0.0143156	0.0294268	0.0160952	0.0303329
329	0.0173564	0.0364215	0.0155144	0.0308937	0.0173488	0.0317331
330	0.0183387	0.0383491	0.0162067	0.0326979	0.0181231	0.0334144
331	0.0191798	0.0405623	0.0173039	0.0348473	0.01895	0.0352087
332	0.0200853	0.042439	0.0184088	0.036422	0.0197902	0.0367049
333	0.0213447	0.0440667	0.0193419	0.0379199	0.0209284	0.0381021
334	0.0224433	0.0461484	0.0204458	0.039584	0.0223284	0.0399534
335	0.0234456	0.0482831	0.0217981	0.0412029	0.0234818	0.0416296
336	0.0246778	0.0502497	0.0227222	0.0431365	0.0243306	0.0435577
337	0.0257454	0.0517302	0.0238376	0.0446975	0.0257249	0.0449009
338	0.0269513	0.0540284	0.0250983	0.0466436	0.0270314	0.0466195
339	0.0276837	0.0560874	0.0257506	0.0483721	0.0272508	0.0485218
340	0.0287261	0.0579706	0.0269432	0.0498998	0.0285387	0.0499241
341	0.0302458	0.0599234	0.0279016	0.0520813	0.029819	0.0515549
342	0.0310135	0.0619572	0.0288706	0.0537068	0.0305119	0.0538407
343	0.0320497	0.0641269	0.0298867	0.0552982	0.0317554	0.0547293
344	0.0333576	0.0655387	0.0310225	0.0572789	0.0326452	0.057331
345	0.0346756	0.0676748	0.0323129	0.0588697	0.0339127	0.0586005
346	0.0357494	0.0694537	0.033627	0.0605303	0.0349555	0.0601113
347	0.0359473	0.0711604	0.0343719	0.0621259	0.0356145	0.0613919
348	0.0375514	0.0724872	0.0352736	0.0634462	0.0369329	0.0628582
349	0.0380554	0.0743569	0.0363498	0.0648725	0.0373578	0.0646066
350	0.0389457	0.0765371	0.0374689	0.0665206	0.0383844	0.0659912
351	0.0403233	0.0780259	0.0385437	0.0678432	0.0393281	0.0672184
352	0.0411744	0.0795414	0.0390978	0.0695294	0.0402761	0.0688866
353	0.0414691	0.080918	0.0395746	0.0702471	0.0410109	0.0700426
354	0.0424266	0.0822487	0.0405445	0.0717336	0.0420074	0.0713308
355	0.043047	0.0839288	0.0413585	0.0735945	0.042768	0.0724984
356	0.0438695	0.0849946	0.0417385	0.0743312	0.0432549	0.0733961
357	0.0440216	0.0856656	0.0423245	0.0747997	0.0438652	0.0739592
358	0.0443349	0.0863831	0.0423865	0.075537	0.0438824	0.0749088
359	0.0450473	0.0866781	0.0430408	0.0763571	0.0443063	0.0753372
360	0.0453377	0.0883587	0.042985	0.0770426	0.0445623	0.0759922
361	0.0458493	0.0883562	0.0435328	0.077489	0.0448265	0.0762475
362	0.0458164	0.0893573	0.043642	0.0774938	0.0447922	0.0769782
363	0.0462904	0.0900096	0.0443902	0.0786406	0.0453181	0.0776039
364	0.0463166	0.0901366	0.0445447	0.0790566	0.0457773	0.0782109
365	0.0469227	0.0902655	0.0448194	0.0788081	0.0463128	0.0777234
366	0.0474415	0.08989	0.0453129	0.0789446	0.0468898	0.077944
367	0.0471759	0.0906416	0.0446019	0.0798631	0.0468678	0.077951
368	0.0466661	0.0911807	0.0446014	0.0799829	0.0459552	0.0789395
369	0.0468974	0.091025	0.0450482	0.0797945	0.0459886	0.0789678
370	0.0470576	0.0908684	0.0451241	0.0799	0.0463729	0.0788956
371	0.0471554	0.0908733	0.045073	0.0796562	0.0467367	0.0788729
372	0.0470681	0.0905156	0.0447259	0.0794947	0.0467486	0.0786009
373	0.0471907	0.0900273	0.04462	0.0792545	0.0470953	0.0780156
374	0.0471201	0.0898075	0.0443711	0.0794619	0.0468736	0.0779485
375	0.0464921	0.0892274	0.0440907	0.0786996	0.0456333	0.0772395
376	0.0455375	0.0886102	0.0432234	0.0779152	0.044858	0.0766315
377	0.0447979	0.086855	0.0427275	0.0766081	0.0441556	0.0753287
378	0.0441694	0.0849941	0.0419216	0.074808	0.0436578	0.0739678
379	0.0433154	0.0835364	0.0408936	0.0737095	0.0428648	0.072558
380	0.0422544	0.0817279	0.0398364	0.0718606	0.0415678	0.0707197
381	0.0408711	0.0792923	0.0390315	0.0700736	0.041038	0.0690001
382	0.0393367	0.0760701	0.0370522	0.0680542	0.0389056	0.0662672
383	0.0384846	0.074055	0.0360336	0.0648743	0.0375376	0.064429
384	0.0369101	0.0715883	0.0351911	0.0632149	0.0367861	0.0623784
385	0.0353942	0.0685109	0.0331116	0.0607026	0.0350208	0.0593619
386	0.0338526	0.0657047	0.0316315	0.0582021	0.0330362	0.0571544
387	0.0317531	0.0629168	0.0296903	0.0553393	0.0313139	0.0550684
388	0.0311556	0.0602663	0.0290751	0.053162	0.0306301	0.0525066
389	0.0296917	0.0577264	0.0275946	0.0515401	0.0291853	0.0505069
390	0.028645	0.0549351	0.0263286	0.0489396	0.0278196	0.0482892
391	0.0277033	0.0532659	0.0256677	0.0472391	0.0267253	0.0469844
392	0.026341	0.0513833	0.0244899	0.045253	0.0257792	0.044912
393	0.0257187	0.0499389	0.0235224	0.0442779	0.0249953	0.0436763
394	0.0252118	0.0486063	0.0232496	0.0436795	0.024682	0.0431177
395	0.0248833	0.0475024	0.02283	0.0425786	0.0240631	0.0417941
396	0.0241361	0.0464835	0.0220442	0.0413924	0.0231867	0.0411574
397	0.023273	0.0462804	0.0213866	0.0412536	0.0225163	0.041175
398	0.0238652	0.0458772	0.021945	0.0405872	0.0230417	0.0406265
399	0.0237346	0.0461652	0.0218053	0.0403577	0.0235071	0.0398929
400	0.0234585	0.0462567	0.0219131	0.041573	0.0229096	0.0408218
401	0.0236497	0.0462754	0.0217347	0.041163	0.023129	0.0402718
402	0.0237532	0.0463174	0.0221491	0.0409985	0.0232763	0.0408612
403	0.0236411	0.0470952	0.0222678	0.0416195	0.0234408	0.041447
404	0.0252042	0.0476733	0.023427	0.0422376	0.0245948	0.0419385
405	0.0250115	0.0485114	0.0230722	0.0425315	0.0242853	0.0427574
406	0.0256491	0.0494483	0.0235004	0.0436056	0.0251656	0.0426888
407	0.0264277	0.0504731	0.024756	0.0435978	0.0259285	0.0440572
408	0.0266113	0.0512642	0.0253329	0.0453705	0.0261302	0.0450296
409	0.0276766	0.0520355	0.0258322	0.04641	0.0269828	0.0462391
410	0.0276117	0.0531804	0.0257282	0.0467986	0.0267982	0.04673
411	0.0282083	0.0542804	0.0263114	0.047949	0.0278077	0.0477483
412	0.0293221	0.0557064	0.0277042	0.0496799	0.0284767	0.0490259
413	0.0300622	0.0574319	0.0282354	0.050835	0.0292263	0.0502637
414	0.0309868	0.0585704	0.0294313	0.0516278	0.0305171	0.0512486
415	0.0311069	0.0604422	0.0298295	0.053156	0.0310612	0.0528986
416	0.0318713	0.0621499	0.0309348	0.0551558	0.0318079	0.0545249
417	0.0338759	0.0637667	0.0322585	0.0559759	0.0334044	0.0561568
418	0.0344853	0.0654552	0.0330353	0.0580776	0.0345521	0.0575358
419	0.0354481	0.0684847	0.0337133	0.0602376	0.0350199	0.0595577
420	0.036272	0.0694522	0.0350847	0.0613219	0.0357118	0.0607874
421	0.0376611	0.0709717	0.0360432	0.063327	0.0369744	0.0622633
422	0.0386977	0.0731434	0.0374126	0.0650036	0.038445	0.0638265
423	0.0395603	0.0749855	0.0381031	0.0664461	0.0391588	0.0655876
424	0.0402422	0.0767728	0.039103	0.0681841	0.0401626	0.0667375
425	0.0413432	0.0785111	0.0396662	0.0692916	0.0407801	0.0688401
426	0.0419149	0.0800543	0.0404906	0.0710243	0.0417004	0.0697671
427	0.0428648	0.0813845	0.0414915	0.071581	0.0419984	0.0709796
428	0.043344	0.0823688	0.0417962	0.0737578	0.04322	0.0721679
429	0.0438404	0.0841892	0.0429668	0.0739932	0.0439177	0.0731448
430	0.044663	0.0855401	0.0435891	0.0755858	0.0443292	0.0744799
431	0.0458684	0.0866791	0.0443983	0.0771081	0.0457077	0.0756577
432	0.0464406	0.0878601	0.0452666	0.0781053	0.0463219	0.0767117
433	0.0464449	0.0889447	0.0455537	0.0781626	0.0461583	0.0771765
434	0.0476308	0.0902813	0.0461435	0.0802189	0.047401	0.0782669
435	0.0480394	0.0915246	0.046886	0.0811642	0.0484853	0.0797171
436	0.0487657	0.0924278	0.0477662	0.0816184	0.0484047	0.0802126
437	0.0494227	0.0940061	0.0484724	0.0827503	0.0494466	0.0814302
438	0.0499921	0.0949212	0.0489545	0.0842267	0.050015	0.0828122
439	0.0510883	0.096839	0.0499086	0.0854385	0.051126	0.0841928
440	0.0518641	0.0978292	0.0503826	0.0870192	0.0520449	0.0852333
441	0.0527568	0.0994682	0.051219	0.0878668	0.0522013	0.086356
442	0.0538287	0.101293	0.0523243	0.0897992	0.053442	0.0879918
443	0.0543427	0.102598	0.0531025	0.0909454	0.0542827	0.0892235
444	0.0553255	0.104323	0.0541339	0.0924307	0.0551248	0.0905415
445	0.0563016	0.106217	0.054904	0.094105	0.0565176	0.0924499
446	0.0570779	0.107791	0.0558171	0.0958741	0.0570264	0.0937255
447	0.0579343	0.109589	0.0566807	0.0973493	0.0577793	0.0951161
448	0.0586853	0.1112	0.0576491	0.0983983	0.0586939	0.0965179
449	0.0595393	0.112293	0.0586658	0.0995868	0.0595951	0.0976108
450	0.0602493	0.113538	0.0592813	0.100621	0.0604897	0.098456
451	0.0606275	0.114834	0.0594821	0.101467	0.0609117	0.0993497
452	0.061132	0.115201	0.0600052	0.102202	0.0611634	0.0998553
453	0.061934	0.115922	0.060432	0.103328	0.0617638	0.100573
454	0.0622163	0.116121	0.060802	0.103093	0.0623417	0.10071
455	0.0616922	0.116418	0.0607843	0.103037	0.0614605	0.100853
456	0.0617142	0.116126	0.0604186	0.102792	0.0617223	0.100668
457	0.06142	0.115937	0.0603814	0.102926	0.0614672	0.100457
458	0.0613227	0.115376	0.0602908	0.101717	0.0611868	0.0998547
459	0.0607476	0.114494	0.0595417	0.101395	0.0609159	0.0990424
460	0.0605273	0.11329	0.0592332	0.100805	0.0603375	0.0980806
461	0.059535	0.112237	0.058888	0.0997001	0.059957	0.0973792
462	0.0590463	0.111134	0.0581899	0.0986856	0.059123	0.0965552
463	0.0583539	0.10987	0.0576043	0.0972849	0.0581636	0.0950536
464	0.057693	0.108523	0.0566669	0.096004	0.0576439	0.0938779
465	0.0569987	0.107039	0.056109	0.0949758	0.0570474	0.0927158
466	0.0561662	0.105998	0.0553422	0.0938171	0.0567904	0.0917066
467	0.0554953	0.104802	0.0546913	0.092718	0.055892	0.0910719
468	0.0550418	0.102832	0.0544829	0.0913471	0.0554605	0.0891474
469	0.0541549	0.102307	0.0534444	0.0910968	0.0547838	0.0886296
470	0.0538392	0.101575	0.0530438	0.0896186	0.0541725	0.0878637
471	0.053318	0.100501	0.0525579	0.08843	0.0537252	0.0872869
472	0.0533438	0.100024	0.0524173	0.0885576	0.0541101	0.08647
473	0.0525064	0.0996086	0.0519919	0.0875592	0.0530705	0.0858605
474	0.0527883	0.0985531	0.0517173	0.0871027	0.0533338	0.0853569
475	0.0518923	0.0978366	0.0510163	0.0868011	0.0522199	0.0850743
476	0.0517654	0.0975139	0.0510259	0.0868046	0.0523429	0.0848558
477	0.0514817	0.0970099	0.0507965	0.0861096	0.052021	0.0841398
478	0.0513721	0.0967362	0.050662	0.0855386	0.051856	0.083607
479	0.0507936	0.0956466	0.0503325	0.0851399	0.0515962	0.0829495
480	0.0504947	0.0952004	0.0498796	0.0844604	0.0510201	0.0827593
481	0.0501032	0.0946954	0.0495954	0.0839275	0.0507584	0.0819857
482	0.0494404	0.0932743	0.0490313	0.0828928	0.0502043	0.0806198
483	0.0490084	0.0918215	0.0482635	0.0814348	0.0492048	0.0795975
484	0.0482211	0.0907147	0.0476885	0.0801772	0.0487394	0.0783764
485	0.0468016	0.0883695	0.0466022	0.0773478	0.0466843	0.0759528
486	0.0472178	0.0876733	0.0454121	0.0781941	0.0472283	0.0758514
487	0.0460467	0.0849413	0.0452285	0.0755596	0.0467639	0.0734576
488	0.0435939	0.0820837	0.0431981	0.0725466	0.0444288	0.0709251
489	0.0424776	0.07915	0.0418024	0.0696313	0.0427394	0.0686338
490	0.0407491	0.0764506	0.040184	0.0674999	0.0411997	0.0659272
491	0.0389767	0.0737329	0.0386357	0.0648052	0.0396895	0.0635223
492	0.0372305	0.0699483	0.0364399	0.061574	0.0377259	0.0604852
493	0.0350599	0.0664854	0.0346999	0.0586051	0.0357113	0.0578154
494	0.0333872	0.0631209	0.033083	0.055908	0.0337348	0.0546627
495	0.0313592	0.0591125	0.0314159	0.0520521	0.0316529	0.0509792
496	0.0293727	0.055404	0.0294814	0.0485802	0.0298476	0.0479461
497	0.0273948	0.0517143	0.0274553	0.0457263	0.0278726	0.0449206
498	0.0249958	0.0477114	0.0250301	0.0415325	0.0257049	0.0413355
499	0.023129	0.0442559	0.0230885	0.0384492	0.0236287	0.0378361
500	0.0216708	0.0404294	0.0216289	0.0357801	0.0223389	0.0350064
501	0.0194244	0.0373124	0.0194974	0.0326413	0.0197349	0.032158
502	0.0180922	0.0336731	0.0181584	0.0292546	0.0184445	0.029241
503	0.0161781	0.0303263	0.0162387	0.0267178	0.016767	0.0265369
504	0.0146275	0.0277144	0.0146861	0.0240993	0.0151134	0.0242127
505	0.0129566	0.024711	0.0130305	0.0217634	0.0130153	0.0218624
506	0.0116282	0.0222424	0.0116115	0.0193691	0.0120268	0.019406
507	0.0101686	0.0196882	0.0102463	0.0167298	0.0106864	0.017154
508	0.0089879	0.0175713	0.0091424	0.0153601	0.00962162	0.0155868
509	0.00790501	0.0157524	0.00818586	0.0138313	0.00856686	0.0141169
510	0.00698042	0.013639	0.00735712	0.0115055	0.00742292	0.0120087
511	0.00608397	0.0123306	0.00635862	0.0103307	0.00628853	0.0108421
512	0.00497961	0.010778	0.00543308	0.00930488	0.00544024	0.00963917
513	0.00418091	0.00950364	0.0045228	0.00783741	0.00495291	0.00824146
514	0.00358915	0.00838492	0.0038147	0.00684381	0.00412798	0.00706325
515	0.00341082	0.00737541	0.00338984	0.00623345	0.00395203	0.00651829
516	0.00286198	0.0064331	0.00326538	0.0052911	0.00335884	0.00607677
517	0.00237942	0.00578085	0.00275755	0.00476658	0.00286818	0.00537438
518	0.00186396	0.00494329	0.00232553	0.00366986	0.00231791	0.00423552
519	0.00172949	0.00424509	0.00203991	0.00339746	0.00207949	0.00376626
520	0.00115824	0.00363681	0.001297	0.00297666	0.0015521	0.00333584
521	0.00106668	0.00298307	0.00112772	0.00242233	0.00132561	0.00283428
522	0.000955582	0.00253835	0.00131655	0.00206113	0.00131416	0.00257744
523	0.000831127	0.00261149	0.00106287	0.0015831	0.000895023	0.00240437
524	0.000596523	0.00215837	0.00102949	0.00178814	0.000872135	0.00198304
525	3.95775e-05	0.00155355	0.000510216	0.00109732	0.000632763	0.00156019
526	-0.00024271	0.00153329	0.000341415	0.000897646	0.000349998	0.00155716
527	-0.000162601	0.001263	0.000355244	0.000827909	0.000484943	0.00137955
528	-4.76837e-06	0.0011533	0.000308037	0.000596642	0.000639439	0.00139216
529	-1.38283e-05	0.000982828	0.000178814	0.000166893	0.000391006	0.000781105
530	-0.000170231	0.000985793	9.87053e-05	0.000448823	0.000162601	0.00107478
531	-0.000162601	0.000863742	0.00021553	0.000566244	0.000339508	0.000862848
532	-0.000244141	0.00070315	0.000535011	-1.84774e-05	0.000338554	0.000772527
533	-0.000237942	0.000652254	0.000283718	-0.000265241	0.000112534	0.000525782
534	-0.000534058	0.000561828	-0.000210762	-3.57628e-05	0.000132561	0.000544452
535	-0.000305653	0.000330574	-8.05855e-05	-0.000365376	0.000278473	0.000319405
536	-0.000127792	0.000476343	9.87053e-05	-0.000263453	0.000248432	0.000370873
537	-0.000422001	0.000447189	-0.00020647	-0.000135899	-0.000141621	0.000341103
538	-0.000421047	0.00045806	-4.14848e-05	6.67572e-05	-6.77109e-05	0.000594911
539	-0.00062418	0.000155157	-0.000333786	-4.35114e-05	-1.81198e-05	0.00039913
540	-0.00067091	0.000385423	-0.000168324	-0.000249147	-0.000137806	0.000201836
541	-0.000774384	2.07535e-05	-0.000216961	-0.000320673	-2.76566e-05	0.000248258
542	-0.00061512	-1.97653e-06	-0.000293732	-0.000205636	-0.000285625	-0.000171056
543	-0.000571728	0.000166028	-0.000110149	-0.000312328	-0.000147343	3.53213e-05
544	-0.000690937	0.000199135	-0.000236034	-0.000459552	-0.000341415	-6.66058e-05
545	-0.000537395	0.000116121	-0.000133991	-0.000498295	-0.000123978	9.73858e-05
546	-0.000540257	4.54601e-05	-0.000190735	-0.000495911	-2.09808e-05	6.25691e-05
547	-0.000794888	9.04261e-05	-0.000355721	-0.000437498	-0.000412464	2.06882e-05
548	-0.000513077	-8.44965e-05	-0.00014019	-0.000496507	-0.000407696	-0.00010445
549	-0.000730991	0.000112662	-0.000248432	-0.000276566	-0.000451565	4.28901e-05
550	-0.000552177	-6.86843e-05	-7.10487e-05	-0.000572801	-0.000292301	-9.08261e-06
551	-0.000704765	-6.57195e-05	-0.000222206	-0.000577569	-0.00043869	-0.000191744
552	-0.000545979	1.72946e-05	-0.000174522	-0.000578761	-0.00047493	-9.38537e-05
553	-0.000419617	2.32242e-05	-5.14984e-05	-0.000411868	-0.000174999	5.39911e-05
554	-0.000597477	0.000153181	-0.000202656	-0.000331998	-0.000333309	8.32573e-05
555	-0.000567913	-2.86596e-05	-0.00031805	-0.000388622	-0.000315666	5.75232e-05
556	-0.000631332	-2.81655e-05	-0.000315189	-0.000270009	-0.000432491	-9.08261e-06
557	-0.000535965	-0.000163063	-0.000274658	-0.0003016	-0.000426769	5.75232e-05
558	-0.000741482	6.86843e-05	-0.000135899	-0.000213385	-0.000514984	-5.0459e-07
559	-0.000750542	0.000171464	-0.000166893	-0.000348091	-0.000518322	4.59177e-05
560	-0.000733852	-7.21432e-05	-0.000187397	-0.000523329	-0.000431538	-4.18809e-05
561	-0.000696659	-5.88017e-05	-0.000201702	-0.000493526	-0.000402451	-0.000157432
562	-0.000619888	4.34836e-05	-0.000170231	-0.000448823	-0.000400066	-0.000150872
563	-0.000567913	1.92711e-05	-0.000130177	-0.00033319	-0.000544548	-3.38075e-05
564	-0.000413895	-0.00014231	-6.34193e-05	-0.000523925	-0.00032711	-0.000165001
565	-0.000740528	0.000116615	-0.000232697	-0.00043869	-0.000439167	-7.6193e-05
566	-0.000527859	0.000139839	-0.000173092	-0.000427961	-0.000533581	-1.05964e-05
567	-0.000528812	-2.17418e-05	-3.62396e-05	-0.000296235	-0.000423431	-8.17435e-05
568	-0.000329018	1.18592e-05	-0.000165939	-0.000366569	-0.00042057	-0.000130184
569	-0.000276566	5.04014e-05	-0.00026989	-0.000406504	-0.000491142	-8.27527e-05
570	-0.000188351	0.000257443	-0.000148296	6.19888e-05	-0.000305176	6.15599e-05
571	-0.000222206	0.000272267	-4.48227e-05	0.000141859	-0.000370502	0.000218487
572	-0.000145435	0.000294008	-0.000127316	3.8743e-05	-0.000121117	0.000155414
573	-0.000400543	0.000245583	-0.000326633	-8.76188e-05	-0.00048542	3.98626e-05
574	-0.000196934	3.50834e-05	-0.000360966	-7.86781e-05	-0.000444889	3.58259e-05
575	-5.48363e-05	0.000222853	-0.000238895	0.000305772	-0.000193596	0.00019679
576	-0.000124931	0.000171958	-0.000279903	0.000113249	-0.000391006	-5.24773e-05
577	2.0504e-05	0.000407659	-0.000174046	0.000445247	-0.000286102	0.000381974
578	8.10623e-05	0.00029895	-0.000370979	0.000271201	-0.000418663	0.000142294
579	0.000150681	0.000340951	-8.4877e-05	0.000241995	1.71661e-05	5.9037e-05
580	-2.57492e-05	0.000274243	-0.000221252	0.000113249	-0.000453472	9.99087e-05
581	6.62804e-05	0.000384435	-0.000347614	0.00035584	-0.000413418	0.000309818
582	0.000396729	0.000368622	-0.000226974	0.000454783	-9.10759e-05	0.000353717
583	0.000369072	0.000293514	-1.14441e-05	0.000466108	0.000320435	0.000302249
584	-0.000160217	0.000157628	-0.00021553	3.27826e-05	-0.000326157	2.57341e-05
585	-5.48363e-05	0.000378999	-0.000252247	0.000153184	-0.00049305	0.000276515
586	0.000151157	0.000173934	-0.000213146	0.000175238	0.000157833	6.86242e-05
587	-0.000149727	2.42125e-05	-0.00015974	-4.64916e-05	-0.000355721	-9.33491e-05
588	0.000226974	0.000211983	5.43594e-05	0.000332594	0.000320911	0.000161973
589	-7.82013e-05	0.00021643	-6.48499e-05	0.000211596	-5.14984e-05	5.85324e-05
590	-0.000258923	0.000110191	-3.76701e-05	5.36442e-06	-0.000284195	1.41285e-05
591	-0.00018549	0.000230265	7.15256e-06	7.45058e-05	-9.39369e-05	0.000113028
592	-0.000361919	5.48486e-05	-2.6226e-05	-0.00023067	-0.000511169	-0.000222524
593	-5.38826e-05	0.000302903	1.57356e-05	0.000224113	-0.000123024	0.000240185
594	-2.86102e-05	7.65904e-05	-6.67572e-05	7.98702e-05	6.48499e-05	-1.46331e-05
595	-0.000144958	-4.44719e-06	-0.000144958	-4.35114e-05	-0.00023365	-8.7294e-05
596	-3.00407e-05	0.000195182	-1.62125e-05	0.00010252	0.000141621	-7.06425e-06
597	-0.000264645	-0.000161581	0.000101566	-0.000260472	-8.29697e-05	-0.000245735
598	1.57356e-05	7.1155e-05	-6.91414e-05	-0.000111461	3.33786e-05	4.28901e-05
599	-9.72748e-05	0.000166028	-0.000162125	-1.49012e-05	-0.000327587	5.75232e-05
600	0	0	0	0	0	0

## Sheet: Fig 1C NqrC flavinylation
	absorbance
wavelength (nm)	before flavinylation	after flavinylation
300	0.232264	0.224976
301	0.191218	0.197077
302	0.156177	0.173315
303	0.12761	0.154503
304	0.103719	0.138713
305	0.0842319	0.125277
306	0.0690775	0.114061
307	0.0573192	0.104829
308	0.0480332	0.0973401
309	0.040801	0.0911779
310	0.0352497	0.0860329
311	0.0309629	0.0822558
312	0.0276432	0.0793853
313	0.0250816	0.0772548
314	0.023304	0.0753336
315	0.0217261	0.0742888
316	0.0206885	0.0731921
317	0.0200725	0.0731401
318	0.0192809	0.0723362
319	0.0184665	0.0722938
320	0.0183616	0.0722966
321	0.0178242	0.0723877
322	0.0175357	0.0724688
323	0.0170813	0.0729952
324	0.0171285	0.0734005
325	0.0166693	0.074039
326	0.0165963	0.0748134
327	0.0164957	0.0758638
328	0.0161519	0.0771132
329	0.016499	0.078218
330	0.0160999	0.0794239
331	0.0152912	0.0806012
332	0.0154753	0.0818458
333	0.0154948	0.083652
334	0.0151067	0.0851221
335	0.0149221	0.0869212
336	0.0148816	0.0881338
337	0.0148921	0.0903172
338	0.014782	0.092483
339	0.0143485	0.0943627
340	0.014514	0.0967307
341	0.0142317	0.0984483
342	0.0140591	0.100509
343	0.014276	0.10294
344	0.0141025	0.105631
345	0.0136056	0.107495
346	0.0131125	0.110518
347	0.0133462	0.112664
348	0.0136466	0.115465
349	0.0131917	0.117883
350	0.0130062	0.120308
351	0.0128288	0.122179
352	0.0124731	0.124908
353	0.0123792	0.127795
354	0.0120988	0.130514
355	0.0121598	0.133558
356	0.0119424	0.136232
357	0.0118651	0.138546
358	0.0115509	0.142252
359	0.0110903	0.145491
360	0.0111933	0.149343
361	0.010818	0.152634
362	0.0108562	0.157433
363	0.0109882	0.159976
364	0.0110617	0.164782
365	0.0108852	0.167358
366	0.0105119	0.171339
367	0.0105529	0.173955
368	0.0102324	0.178152
369	0.00985956	0.182273
370	0.00962973	0.186834
371	0.00999117	0.190765
372	0.00957537	0.194244
373	0.0095067	0.198251
374	0.00958824	0.20125
375	0.00926256	0.20433
376	0.0090723	0.208757
377	0.00930882	0.211346
378	0.00915956	0.214815
379	0.00944376	0.218453
380	0.00902653	0.221223
381	0.00883484	0.223158
382	0.00945711	0.226723
383	0.00898695	0.230315
384	0.00837803	0.231548
385	0.00895596	0.234764
386	0.00887871	0.236493
387	0.009161	0.240164
388	0.0082674	0.241887
389	0.0082674	0.242922
390	0.00838566	0.243847
391	0.00854588	0.245259
392	0.0081234	0.245777
393	0.00836658	0.245352
394	0.00831509	0.245416
395	0.00794983	0.244524
396	0.00827694	0.241317
397	0.00777674	0.239312
398	0.00825405	0.237326
399	0.00795031	0.23365
400	0.0077405	0.230642
401	0.00822639	0.226892
402	0.00746965	0.222284
403	0.00768518	0.217427
404	0.00773859	0.21259
405	0.00712681	0.2092
406	0.00700808	0.204612
407	0.00765371	0.200283
408	0.00696039	0.196221
409	0.00722408	0.192427
410	0.00788403	0.189032
411	0.00717545	0.185493
412	0.00694561	0.182605
413	0.00685596	0.181431
414	0.00640821	0.180043
415	0.0061903	0.178098
416	0.00641346	0.176992
417	0.00611591	0.176188
418	0.00658989	0.174896
419	0.00658417	0.17459
420	0.00602865	0.174685
421	0.00602341	0.175988
422	0.00621271	0.175328
423	0.00629091	0.176456
424	0.00617123	0.176744
425	0.00626993	0.177742
426	0.00652409	0.179032
427	0.00566053	0.180316
428	0.00610304	0.18176
429	0.00587034	0.183089
430	0.00599194	0.184259
431	0.0060215	0.186786
432	0.00600338	0.188624
433	0.00563049	0.190481
434	0.00554132	0.192002
435	0.00605059	0.195575
436	0.00569057	0.197096
437	0.00540447	0.199229
438	0.00524569	0.201878
439	0.00575686	0.204772
440	0.00580692	0.2066
441	0.00542974	0.208455
442	0.00589895	0.210245
443	0.00555563	0.21298
444	0.00551128	0.21412
445	0.00581837	0.216268
446	0.00557947	0.217665
447	0.00577545	0.219341
448	0.0054183	0.220463
449	0.00533724	0.220897
450	0.00527906	0.221203
451	0.00541544	0.221644
452	0.00558329	0.221404
453	0.00541353	0.221212
454	0.00541353	0.220629
455	0.0053978	0.220179
456	0.00483179	0.219126
457	0.00533152	0.218462
458	0.00490284	0.216438
459	0.00528431	0.215316
460	0.00528383	0.214163
461	0.0051465	0.213128
462	0.00534248	0.211498
463	0.00516844	0.210917
464	0.00481129	0.20922
465	0.00481081	0.207747
466	0.00488377	0.206489
467	0.00539827	0.206188
468	0.00450611	0.204975
469	0.00473642	0.204529
470	0.0047884	0.202731
471	0.00484037	0.201298
472	0.00510502	0.199875
473	0.00482416	0.197549
474	0.00475311	0.195388
475	0.00480413	0.193043
476	0.00487566	0.190455
477	0.0044446	0.187931
478	0.00446796	0.184667
479	0.00482607	0.180145
480	0.00437546	0.176132
481	0.00447893	0.172541
482	0.00434303	0.16801
483	0.00441933	0.163025
484	0.00399637	0.157739
485	0.00314045	0.150176
486	0.00383711	0.142833
487	0.00407553	0.140361
488	0.00418901	0.135132
489	0.00380898	0.129275
490	0.0039854	0.122931
491	0.00369215	0.116975
492	0.0036931	0.111057
493	0.00387955	0.105158
494	0.00376129	0.099422
495	0.00355291	0.0941305
496	0.00309849	0.0886149
497	0.00381041	0.0834026
498	0.00333405	0.0785103
499	0.00344896	0.0738111
500	0.00365925	0.0694985
501	0.00291538	0.0656147
502	0.00313568	0.060792
503	0.00301647	0.0576587
504	0.00304079	0.0541272
505	0.00301933	0.0509887
506	0.00285673	0.0480042
507	0.00290108	0.0453587
508	0.00276089	0.0426917
509	0.00298977	0.0404048
510	0.00267792	0.0384216
511	0.00234747	0.0363088
512	0.0026474	0.0342264
513	0.00256872	0.0324025
514	0.00260973	0.030652
515	0.00278616	0.0292492
516	0.00263548	0.0280771
517	0.00256824	0.0265517
518	0.00260782	0.0251789
519	0.00235033	0.0238709
520	0.00254965	0.0229568
521	0.00259638	0.0222878
522	0.00241852	0.0213923
523	0.00237846	0.0204053
524	0.00209522	0.0196152
525	0.00214577	0.018846
526	0.00258398	0.0184269
527	0.0023284	0.0178213
528	0.00210047	0.0174313
529	0.00207376	0.0164542
530	0.00189638	0.0163827
531	0.00239897	0.0158091
532	0.0021677	0.0153565
533	0.00212049	0.0149217
534	0.00195932	0.0145884
535	0.00206852	0.0142508
536	0.00204325	0.0139227
537	0.0020299	0.0136499
538	0.00199413	0.0131412
539	0.00172186	0.0129642
540	0.00196123	0.0126686
541	0.00187874	0.0123706
542	0.00187492	0.0120802
543	0.00173378	0.011869
544	0.00169945	0.0116286
545	0.00165367	0.0110307
546	0.00153589	0.0112495
547	0.00156641	0.0110641
548	0.00145197	0.0103073
549	0.00162601	0.010375
550	0.00159454	0.0102205
551	0.00144577	0.009902
552	0.00127697	0.00962162
553	0.001472	0.00961494
554	0.00156021	0.00942993
555	0.00129604	0.00923586
556	0.00132608	0.00887823
557	0.00149965	0.00867081
558	0.00132799	0.00879002
559	0.00129652	0.00856304
560	0.00116491	0.00791407
561	0.00122595	0.00771713
562	0.0012536	0.00777817
563	0.00122356	0.00748825
564	0.00134087	0.00711155
565	0.00105047	0.00713205
566	0.00106096	0.0068574
567	0.00101089	0.00632954
568	0.000845909	0.00608158
569	0.000707626	0.00517607
570	0.000528812	0.00436068
571	0.000642776	0.00397158
572	0.000699997	0.00394011
573	0.000659466	0.00350904
574	0.000368595	0.00292444
575	0.00071764	0.00307703
576	0.000414371	0.00311565
577	0.000207424	0.00211382
578	0.00024128	0.00155497
579	0.000609398	0.00241995
580	0.000226498	0.00212908
581	-4.29153e-05	0.000942707
582	0.000183582	0.000411987
583	0.000669479	0.00206518
584	0.000308514	0.0018816
585	0.000100613	0.000638962
586	0.000417233	0.00149107
587	2.76566e-05	0.000950336
588	0.000314713	0.00109959
589	0.000433922	0.0013032
590	0.000356674	0.00150728
591	0.000326157	0.00178003
592	-0.000108242	0.00121546
593	9.25064e-05	0.000298023
594	0.000216961	0.000684261
595	-9.53674e-07	0.000378132
596	0.000187397	0.000804424
597	-6.62804e-05	0.000937462
598	0.000112057	0.000639915
599	1.04904e-05	-1.33514e-05
600	0	0

## Sheet: Fig 1E
	molar extinction coefficient used at 450nm (mM-1 cm-1)	12.5
	protein concentration (uM)	50
		absorbance of outside after 14h				absorbance of inside after 14h
		[FAD] (uM)				[FAD] (uM)
		5	10	20	50	5	10	20	50
		0.060647	0.11356	0.22005	0.57725	0.23793	0.34351	0.48059	0.82136
		FAD concentration of outside after 14h (uM)				FAD concentration of inside after 14h (uM)
		[FAD] (uM)				[FAD] (uM)
		5	10	20	50	5	10	20	50
		4.85176	9.0848	17.604	46.18	19.0344	27.4808	38.4472	65.7088
		[FAD] (uM)	[FAD]free (uM)	[ApbE-FAD] (uM)	[ApbE-FAD]/[ApbE]total
		0			0
		5	4.85176	14.1826	0.283653
		10	9.0848	18.396	0.36792
		20	17.604	20.8432	0.416864
		50	46.18	19.5288	0.390576
			Kd (uM)	2.2 ± 1

## Sheet: Fig 1F
ApbE WT			NqrC WT			ApbE-NqrC mixture
volume (ml)	absorbance		volume (ml)	absorbance		volume (ml)	absorbance
69.9687	-0.018		69.7099	-0.022		69.9729	-0.014
70.102	-0.016		69.8165	-0.02		70.1062	-0.02
70.2353	-0.019		69.9232	-0.025		70.2394	-0.019
70.3685	-0.026		70.0298	-0.019		70.3727	-0.012
70.5018	-0.018		70.1364	-0.025		70.506	-0.009
70.6351	-0.018		70.2431	-0.016		70.6393	-0.01
70.7683	-0.02		70.3497	-0.017		70.7726	-0.011
70.9016	-0.015		70.4563	-0.016		70.9059	-0.013
71.0349	-0.017		70.563	-0.018		71.0391	-0.018
71.1682	-0.014		70.6696	-0.021		71.1724	-0.015
71.3014	-0.023		70.7762	-0.018		71.3057	-0.017
71.4347	-0.019		70.8829	-0.019		71.439	-0.02
71.568	-0.023		70.9895	-0.015		71.5723	-0.026
71.7013	-0.02		71.0961	-0.022		71.7055	-0.012
71.8345	-0.027		71.2028	-0.02		71.8388	-0.021
71.9678	-0.02		71.3094	-0.02		71.9721	-0.02
72.1011	-0.022		71.416	-0.014		72.1054	-0.026
72.2344	-0.026		71.5227	-0.019		72.2387	-0.017
72.3676	-0.022		71.6293	-0.016		72.372	-0.024
72.5009	-0.018		71.7359	-0.021		72.5052	-0.024
72.6342	-0.024		71.8426	-0.009		72.6385	-0.018
72.7675	-0.02		71.9492	-0.014		72.7718	-0.017
72.9007	-0.019		72.0558	-0.006		72.9051	-0.027
73.034	-0.02		72.1624	-0.016		73.0384	-0.015
73.1673	-0.012		72.2691	-0.017		73.1716	-0.018
73.3005	-0.016		72.3757	-0.016		73.3049	-0.014
73.4338	-0.014		72.4823	-0.014		73.4382	-0.011
73.5671	-0.014		72.589	-0.012		73.5715	-0.013
73.7004	-0.01		72.6956	-0.018		73.7048	-0.011
73.8336	-0.007		72.8022	-0.009		73.8381	-0.015
73.9669	-0.011		72.9089	-0.013		73.9713	-0.014
74.1002	-0.007		73.0155	-0.019		74.1046	-0.018
74.2335	-0.008		73.1221	-0.016		74.2379	-0.024
74.3667	-0.004		73.2288	-0.013		74.3712	-0.026
74.5	-0.005		73.3354	-0.017		74.5045	-0.018
74.6333	-0.006		73.442	-0.016		74.6377	-0.016
74.7666	-0.01		73.5487	-0.015		74.771	-0.011
74.8998	-0.004		73.6553	-0.012		74.9043	-0.009
75.0331	-0.006		73.7619	-0.013		75.0376	-0.016
75.1664	-0.005		73.8686	-0.014		75.1709	-0.013
75.2997	-0.002		73.9752	-0.017		75.3042	-0.005
75.4329	0		74.0818	-0.012		75.4374	-0.012
75.5662	-0.007		74.1885	-0.014		75.5707	-0.017
75.6995	-0.004		74.2951	-0.01		75.704	-0.009
75.8327	-0.002		74.4017	-0.006		75.8373	-0.003
75.966	-0.01		74.5084	-0.011		75.9706	-0.006
76.0993	0		74.615	-0.015		76.1038	-0.005
76.2326	0		74.7216	-0.013		76.2371	0
76.3658	-0.003		74.8283	-0.01		76.3704	0.004
76.4991	-0.003		74.9349	-0.011		76.5037	0.003
76.6324	-0.007		75.0415	-0.007		76.637	0.007
76.7657	-0.001		75.1481	-0.007		76.7702	0.014
76.8989	-0.006		75.2548	-0.007		76.9035	0.009
77.0322	-0.003		75.3614	-0.006		77.0368	0.02
77.1655	-0.012		75.468	-0.003		77.1701	0.02
77.2988	-0.014		75.5747	0		77.3034	0.023
77.432	-0.011		75.6813	0.001		77.4367	0.025
77.5653	-0.014		75.7879	0.002		77.5699	0.034
77.6986	-0.013		75.8946	-0.006		77.7032	0.044
77.8319	-0.008		76.0012	-0.005		77.8365	0.041
77.9651	-0.013		76.1078	-0.005		77.9698	0.043
78.0984	-0.005		76.2145	0.003		78.1031	0.049
78.2317	-0.006		76.3211	0.008		78.2363	0.058
78.3649	-0.017		76.4277	0.002		78.3696	0.064
78.4982	-0.012		76.5344	0.008		78.5029	0.061
78.6315	-0.02		76.641	0.011		78.6362	0.066
78.7648	-0.01		76.7476	0.01		78.7695	0.061
78.898	-0.011		76.8543	0.013		78.9028	0.067
79.0313	-0.014		76.9609	0.018		79.036	0.081
79.1646	-0.01		77.0675	0.021		79.1693	0.075
79.2979	-0.004		77.1742	0.017		79.3026	0.083
79.4311	0.006		77.2808	0.025		79.4359	0.087
79.5644	0.005		77.3874	0.026		79.5692	0.094
79.6977	0.009		77.4941	0.026		79.7024	0.084
79.831	0.022		77.6007	0.023		79.8357	0.087
79.9642	0.034		77.7073	0.03		79.969	0.098
80.0975	0.045		77.8139	0.032		80.1023	0.107
80.2308	0.063		77.9206	0.04		80.2356	0.115
80.3641	0.083		78.0272	0.041		80.3689	0.114
80.4973	0.119		78.1338	0.035		80.5021	0.124
80.6306	0.165		78.2405	0.038		80.6354	0.129
80.7639	0.203		78.3471	0.045		80.7687	0.138
80.8971	0.255		78.4537	0.043		80.902	0.152
81.0304	0.33		78.5604	0.05		81.0353	0.161
81.1637	0.413		78.667	0.045		81.1685	0.176
81.297	0.519		78.7736	0.052		81.3018	0.196
81.4302	0.662		78.8803	0.046		81.4351	0.215
81.5635	0.833		78.9869	0.041		81.5684	0.232
81.6968	1.033		79.0935	0.055		81.7017	0.256
81.8301	1.284		79.2002	0.049		81.835	0.288
81.9633	1.619		79.3068	0.053		81.9682	0.325
82.0966	1.978		79.4134	0.056		82.1015	0.357
82.2299	2.452		79.5201	0.05		82.2348	0.396
82.3632	2.974		79.6267	0.062		82.3681	0.444
82.4964	3.598		79.7333	0.065		82.5014	0.487
82.6297	4.337		79.84	0.059		82.6346	0.539
82.763	5.172		79.9466	0.065		82.7679	0.606
82.8963	6.129		80.0532	0.064		82.9012	0.669
83.0295	7.178		80.1599	0.065		83.0345	0.732
83.1628	8.394		80.2665	0.063		83.1678	0.807
83.2961	9.616		80.3731	0.064		83.3011	0.871
83.4293	11.054		80.4797	0.069		83.4343	0.941
83.5626	12.471		80.5864	0.072		83.5676	1.019
83.6959	13.998		80.693	0.071		83.7009	1.107
83.8292	15.533		80.7996	0.073		83.8342	1.178
83.9624	17.032		80.9063	0.074		83.9675	1.236
84.0957	18.527		81.0129	0.085		84.1007	1.329
84.229	19.87		81.1195	0.088		84.234	1.387
84.3623	21.22		81.2262	0.089		84.3673	1.452
84.4955	22.128		81.3328	0.095		84.5006	1.497
84.6288	23.094		81.4394	0.098		84.6339	1.56
84.7621	23.64		81.5461	0.101		84.7671	1.593
84.8954	24.031		81.6527	0.114		84.9004	1.623
85.0286	24.184		81.7593	0.127		85.0337	1.65
85.1619	24.001		81.866	0.132		85.167	1.668
85.2952	23.627		81.9726	0.136		85.3003	1.675
85.4285	22.922		82.0792	0.148		85.4336	1.683
85.5617	22.137		82.1859	0.154		85.5668	1.689
85.695	20.858		82.2925	0.172		85.7001	1.675
85.8283	19.735		82.3991	0.188		85.8334	1.666
85.9616	18.414		82.5058	0.198		85.9667	1.656
86.0948	16.905		82.6124	0.208		86.1	1.649
86.2281	15.534		82.719	0.224		86.2332	1.631
86.3614	14.077		82.8257	0.242		86.3665	1.61
86.4946	12.657		82.9323	0.264		86.4998	1.599
86.6279	11.266		83.0389	0.287		86.6331	1.58
86.7612	10.01		83.1456	0.3		86.7664	1.564
86.8945	8.731		83.2522	0.327		86.8997	1.544
87.0277	7.607		83.3588	0.347		87.0329	1.522
87.161	6.548		83.4654	0.384		87.1662	1.51
87.2943	5.661		83.5721	0.406		87.2995	1.486
87.4276	4.861		83.6787	0.436		87.4328	1.462
87.5608	4.073		83.7853	0.464		87.5661	1.428
87.6941	3.526		83.892	0.493		87.6993	1.39
87.8274	2.96		83.9986	0.526		87.8326	1.348
87.9607	2.495		84.1052	0.556		87.9659	1.316
88.0939	2.102		84.2119	0.602		88.0992	1.261
88.2272	1.77		84.3185	0.652		88.2325	1.213
88.3605	1.47		84.4251	0.681		88.3658	1.155
88.4938	1.234		84.5318	0.722		88.499	1.098
88.627	1.056		84.6384	0.766		88.6323	1.037
88.7603	0.87		84.745	0.825		88.7656	0.965
88.8936	0.752		84.8517	0.862		88.8989	0.9
89.0268	0.633		84.9583	0.915		89.0322	0.828
89.1601	0.545		85.0649	0.973		89.1654	0.774
89.2934	0.466		85.1716	1.012		89.2987	0.696
89.4267	0.403		85.2782	1.073		89.432	0.646
89.5599	0.352		85.3848	1.132		89.5653	0.581
89.6932	0.303		85.4915	1.182		89.6986	0.512
89.8265	0.267		85.5981	1.242		89.8319	0.459
89.9598	0.23		85.7047	1.282		89.9651	0.407
90.093	0.209		85.8114	1.334		90.0984	0.36
90.2263	0.177		85.918	1.38		90.2317	0.316
90.3596	0.171		86.0246	1.425		90.365	0.283
90.4929	0.151		86.1312	1.479		90.4983	0.239
90.6261	0.13		86.2379	1.523		90.6315	0.21
90.7594	0.118		86.3445	1.555		90.7648	0.18
90.8927	0.109		86.4511	1.584		90.8981	0.159
91.026	0.099		86.5578	1.607		91.0314	0.135
91.1592	0.09		86.6644	1.632		91.1647	0.112
91.2925	0.086		86.771	1.649		91.298	0.091
91.4258	0.074		86.8777	1.67		91.4312	0.079
91.559	0.071		86.9843	1.674		91.5645	0.073
91.6923	0.063		87.0909	1.665		91.6978	0.068
91.8256	0.055		87.1976	1.66		91.8311	0.048
91.9589	0.057		87.3042	1.65		91.9644	0.041
92.0921	0.055		87.4108	1.621		92.0976	0.033
92.2254	0.043		87.5175	1.61		92.2309	0.026
92.3587	0.045		87.6241	1.579		92.3642	0.027
92.492	0.035		87.7307	1.544		92.4975	0.02
92.6252	0.038		87.8374	1.505		92.6308	0.016
92.7585	0.033		87.944	1.45		92.7641	0.006
92.8918	0.033		88.0506	1.402		92.8973	0.009
93.0251	0.029		88.1573	1.355		93.0306	-0.001
93.1583	0.026		88.2639	1.298		93.1639	-0.002
93.2916	0.029		88.3705	1.244		93.2972	0
93.4249	0.022		88.4772	1.181		93.4305	-0.009
93.5582	0.013		88.5838	1.104		93.5637	-0.004
93.6914	0.019		88.6904	1.049		93.697	-0.003
93.8247	0.013		88.797	0.987		93.8303	0
93.958	0.007		88.9037	0.927		93.9636	0.002
94.0912	0.009		89.0103	0.879		94.0969	-0.004
94.2245	0.01		89.1169	0.812		94.2301	0.013
94.3578	0.009		89.2236	0.748		94.3634	0
94.4911	0.005		89.3302	0.687		94.4967	-0.002
94.6243	0.013		89.4368	0.625		94.63	-0.006
94.7576	0.006		89.5435	0.584		94.7633	0.003
94.8909	0.009		89.6501	0.546		94.8966	-0.012
95.0242	0.003		89.7567	0.496		95.0298	-0.001
95.1574	0.006		89.8634	0.442		95.1631	0.001
95.2907	0		89.97	0.394		95.2964	-0.011
95.424	0.003		90.0766	0.359		95.4297	-0.009
95.5573	-0.004		90.1833	0.339		95.563	-0.01
95.6905	0		90.2899	0.31		95.6962	-0.017
95.8238	-0.003		90.3965	0.274		95.8295	-0.013
95.9571	0.001		90.5032	0.251		95.9628	-0.011
96.0904	-0.005		90.6098	0.217		96.0961	-0.013
96.2236	-0.002		90.7164	0.193		96.2294	-0.016
96.3569	-0.007		90.8231	0.18		96.3627	-0.01
96.4902	-0.009		90.9297	0.161		96.4959	-0.009
96.6234	-0.005		91.0363	0.145		96.6292	-0.015
96.7567	-0.016		91.143	0.133		96.7625	-0.013
96.89	-0.01		91.2496	0.117		96.8958	-0.018
97.0233	-0.008		91.3562	0.11		97.0291	-0.017
97.1565	-0.007		91.4629	0.098		97.1623	-0.015
97.2898	-0.007		91.5695	0.093		97.2956	-0.015
97.4231	-0.008		91.6761	0.082		97.4289	-0.017
97.5564	-0.011		91.7827	0.079		97.5622	-0.014
97.6896	-0.006		91.8894	0.077		97.6955	-0.016
97.8229	-0.006		91.996	0.064		97.8288	-0.019
97.9562	-0.008		92.1026	0.06		97.962	-0.023
98.0895	-0.008		92.2093	0.053		98.0953	-0.02
98.2227	-0.005		92.3159	0.047		98.2286	-0.017
98.356	-0.006		92.4225	0.044		98.3619	-0.015
98.4893	-0.009		92.5292	0.039		98.4952	-0.016
98.6226	-0.004		92.6358	0.036		98.6284	-0.015
98.7558	-0.006		92.7424	0.025		98.7617	-0.015
98.8891	-0.008		92.8491	0.028		98.895	-0.015
99.0224	-0.007		92.9557	0.024		99.0283	-0.016
99.1556	-0.009		93.0623	0.024		99.1616	-0.013
99.2889	-0.008		93.169	0.025		99.2949	-0.018
99.4222	-0.01		93.2756	0.022		99.4281	-0.017
99.5555	-0.006		93.3822	0.026		99.5614	-0.013
99.6887	-0.008		93.4889	0.013		99.6947	-0.018
99.822	-0.009		93.5955	0.008		99.828	-0.016
99.9553	-0.007		93.7021	0.007		99.9613	-0.019
100.089	-0.013		93.8088	0.01		100.095	-0.028
			93.9154	0.005
			94.022	0.004
			94.1287	0.007
			94.2353	0.01
			94.3419	0.007
			94.4485	0.009
			94.5552	-0.001
			94.6618	-0.005
			94.7684	0
			94.8751	-0.002
			94.9817	-0.002
			95.0883	-0.002
			95.195	-0.003
			95.3016	0.001
			95.4082	-0.003
			95.5149	0.004
			95.6215	-0.007
			95.7281	-0.002
			95.8348	-0.003
			95.9414	-0.005
			96.048	-0.01
			96.1547	-0.004
			96.2613	-0.011
			96.3679	0.002
			96.4746	-0.01
			96.5812	-0.01
			96.6878	-0.005
			96.7945	-0.009
			96.9011	0.003
			97.0077	-0.005
			97.1143	-0.01
			97.221	-0.007
			97.3276	-0.003
			97.4342	-0.004
			97.5409	-0.009
			97.6475	-0.006
			97.7541	-0.004
			97.8608	-0.015
			97.9674	-0.01
			98.074	-0.016
			98.1807	-0.008
			98.2873	-0.008
			98.3939	-0.003
			98.5006	-0.004
			98.6072	-0.006
			98.7138	-0.015
			98.8205	-0.017
			98.9271	-0.011
			99.0337	-0.011
			99.1404	-0.015
			99.247	0.011
			99.3536	0
			99.4603	-0.007
			99.5669	-0.002
			99.6735	-0.005
			99.7802	-0.004
			99.8868	-0.006
			99.9934	-0.006
			100.1	0
			100.207	-0.003
			100.313	-0.01
			100.42	-0.007
			100.527	-0.009
			100.633	-0.015
			100.74	-0.011
			100.846	-0.013

## Sheet: Fig 2
Fig 2B													Fig 2C				Fig 2D
													pH	k (min-1)	rate (intensity min-1)		pH	6						7						9
pH	6	6.5	7	7.5	8	8.25	8.5	8.75	9	9.5	10		6	0.0026	32.773		[FAD] (mM)	0.5	0.5	0.5	1	1	1	0.5	0.5	0.5	1	1	1	0.5	0.5	0.5	1	1	1
time (min)					fluorescence intensity								6.5	0.00403	50.7981			A	B	C	A	B	C	A	B	C	A	B	C	A	B	C	A	B	C
2	510.899	454.021	1413.82	590.435	2171.38	681.263	1780.84	866.335	2922.86	1198.99	4225.76		7	0.0093	117.226		time (min)								fluorescence intensity
5	342.778	738.678	1040.04	1106.16	1623.48	1414.65	1928.26	2119.08	2759.15	2875.28	3715.52		7.5	0.01039	130.966		10	1050.43	487.192	452.778	726.021	646.021	459.192	2402.72	2515.13	2587.84	2492.13	2424.43	2334.72	3964.4	3646.45	3536.03	3572.45	3347.33	3525.15
10	287.192	1021.75	1552.06	1883.31	3268.1	2837.28	3901.22	4294.64	4444.52	5038.76	6024.18		8	0.02371	298.865		30	1305.92	1012.09	1008.09	1234.92	1179.92	1407.51	3814.98	3877.4	4037.81	3991.52	3833.98	3449.98	7319.44	7416.44	7113.44	7050.15	7037.44	7390.85
30	576.849	1765.72	2478.2	3694.52	5990.71	6510.88	7910.12	8476.42	9130.42	9788.66	10705.4		8.25	0.02279	287.268		rate (intensity min-1)	12.7743	26.245	27.7657	25.445	26.695	47.4157	70.6132	68.1131	72.4985	74.9692	70.4779	55.7632	167.752	188.5	178.87	173.885	184.506	193.285
60	1988.79	2352.38	5530.88	5363.18	9393.37	8953.66	10769.7	11035.5	11882.8	12310.6	12445.9		8.5	0.03412	430.083		%	6.60902	13.5784	14.3652	13.1645	13.8112	24.5315	36.5332	35.2398	37.5086	38.7869	36.4632	28.8503	86.79	97.5242	92.5423	89.963	95.4578	100
													8.75	0.03763	474.326
		data were fitted to the first order rate equation shown											9	0.04645	585.502
		P = A0-A0*e^(-kt)					A0	12605					9.5	0.05129	646.51
		where P is fluorescence intensity, A0 initial reactant, k first ordr rate, and t time						obtained from fitting the pH 10 data					10	0.06561	827.014
																				rate (%)
													pKes1	8.4			pH	[FAD] (mM)	A	B	C	average	std	P value
																	6	0.5	6.60902	13.5784	14.3652	11.5175	4.26905
																	6	1	13.1645	13.8112	24.5315	17.1691	6.38426	0.280697
																	7	0.5	36.5332	35.2398	37.5086	36.4272	1.13814
																	7	1	38.7869	36.4632	28.8503	34.7001	5.19764	0.626188
																	9	0.5	86.79	97.5242	92.5423	92.2855	5.37168
																	9	1	89.963	95.4578	100	95.1403	5.02603	0.538466
																	Fig 2E
																	incubation time (min)	10									30
																	pH	5.5			6			9			5.5			6			9
																		A	B	C	A	B	C	A	B	C	A	B	C	A	B	C	A	B	C
																	intensity	15049.9	14835.9	20191.5	19303.3	20769.7	19580.1	17626.2	20446.5	15191.4	19583.3	19264.7	15902.1	18751.1	16512	18138.8	16964.3	19203.7	17781.2
																	%	84.7657	83.5607	113.725	108.722	116.982	110.281	99.2762	115.161	85.5628	110.299	108.505	89.5654	105.612	93.0009	102.164	95.5483	108.161	100.149
																	incubation time (min)	pH	A	B	C	average	std	P value	array 1	array 2
																	10	5.5	84.7657	83.5607	113.725	94.0171	17.078	0.204612	5.5, 10min	6, 10min
																		6	108.722	116.982	110.281	111.995	4.38822	0.293803	6, 10min	9, 10min
																		9	99.2762	115.161	85.5628	100	14.8124	0.67092	5.5, 10min	9, 10min
																		5.5	110.299	108.505	89.5654	102.79	11.4878	0.760727	5.5, 30min	6, 30min
																	30	6	105.612	93.0009	102.164	100.259	6.5179	0.854859	6, 30min	9, 30min
																		9	95.5483	108.161	100.149	101.286	6.38296	0.855101	5.5, 30min	9, 30min

## Sheet: Fig 3B
										Inset	H257G			absorbance					WT	absorbance
			WT				H257G				wavelength (nm)	before reconstitution A	after reconstitution A	before reconstitution B	after reconstitution B	before reconstitution C	after reconstitution C		wavelength (nm)	before reconstitution A	after reconstitution A
		A	B	C		A	B	C			300	0.0464196	0.0598382	0.0445986	0.0661486	0.0466247	0.0606086		300	0.0413165	0.0421924
	time (min)	fluorescence intensity			time (min)	fluorescence intensity					301	0.0380893	0.0513522	0.0361552	0.0580788	0.0381141	0.0527185		301	0.0308962	0.0337136
	2	2922.86	1937.55	1401.31	60	62.121	78.121	94.121			302	0.0312767	0.0447079	0.0297127	0.0522319	0.0316052	0.0468476		302	0.0223212	0.0271669
	5	2759.15	2638.28	2131.84	120	157.536	177.536	150.121			303	0.026485	0.039992	0.0248437	0.0475208	0.0266981	0.0425724		303	0.0161452	0.022567
	10	4444.52	4307.76	3170.5	180	213.536	221.536	205.536			304	0.0231438	0.037023	0.0216103	0.0444279	0.0234275	0.0395518		304	0.011879	0.0191852
	30	9130.42	8697.54	6466.45							305	0.0205259	0.0346199	0.0192256	0.041959	0.0209355	0.0373557		305	0.00893259	0.0170041
	60	11882.8	12161.6	8076.4							306	0.0184827	0.0331269	0.0170965	0.0405772	0.0189662	0.0361198		306	0.00674677	0.0154713
											307	0.0171642	0.0319282	0.0160203	0.0395716	0.0178871	0.0349858		307	0.00546789	0.0144944
	A0	12766.8	13201.3	8356.9							308	0.0162992	0.0312904	0.0150256	0.0386872	0.0169272	0.0345414		308	0.0047183	0.0141045
	k	0.04323	0.03935	0.05197							309	0.0156279	0.0309925	0.0142469	0.0384872	0.0161166	0.0341216		309	0.00434303	0.014059
											310	0.0153794	0.0313651	0.014039	0.038407	0.0157847	0.034169		310	0.00413322	0.0141243
	rate (intensity min-1)	551.908	519.471	434.308	rate (intensity min-1)	1.26179	1.19512	0.928458			311	0.0151482	0.0313331	0.0137906	0.0383618	0.0156403	0.0343369		311	0.00419712	0.0145097
											312	0.0154042	0.0318472	0.0140572	0.0387728	0.0158443	0.0346175		312	0.00409794	0.0149648
											313	0.0150638	0.0324548	0.0136209	0.0391195	0.0153074	0.0350373		313	0.0047102	0.0157495
		rate (intensity min-1)			average	std	P value				314	0.0150266	0.0324548	0.0135646	0.039264	0.0154052	0.0353546		314	0.00527811	0.0163059
	WT	551.908	519.471	434.308	501.896	60.738					315	0.0154085	0.0332712	0.013999	0.0395086	0.0156612	0.0359465		315	0.00581837	0.0174429
	H257G	1.26179	1.19512	0.928458	1.12846	0.176383	0.00486767				316	0.0156851	0.0343079	0.013907	0.0404793	0.0158544	0.0368256		316	0.00642109	0.018274
											317	0.0158262	0.0352002	0.0141382	0.0412561	0.015872	0.0377173		317	0.00676155	0.0193393
											318	0.0161672	0.0362077	0.0143099	0.0418946	0.0159841	0.0384603		318	0.00739622	0.0203222
											319	0.0166597	0.037387	0.0147982	0.0425687	0.0164175	0.0390864		319	0.0080142	0.0215916
											320	0.0169954	0.0385457	0.0149732	0.0438483	0.0165949	0.0404885		320	0.00873184	0.0228037
											321	0.0175238	0.0397461	0.0153575	0.0446348	0.016921	0.0413191		321	0.00985193	0.0240128
											322	0.0177593	0.0410252	0.0155382	0.0455856	0.0172572	0.0425184		322	0.0103865	0.0252887
											323	0.0183344	0.0422244	0.0158439	0.0465584	0.0175653	0.0436614		323	0.011127	0.0267024
											324	0.0186749	0.0439177	0.016295	0.048297	0.0180597	0.0451559		324	0.0120921	0.0281146
											325	0.0192518	0.0455443	0.0167565	0.0496506	0.0185089	0.0465573		325	0.0131226	0.0297581
											326	0.0199118	0.0471321	0.0172987	0.0511762	0.0188451	0.0479588		326	0.0143175	0.0316225
											327	0.0204153	0.0487141	0.0176086	0.0522826	0.0194221	0.0492847		327	0.0149889	0.0333257
											328	0.020741	0.050711	0.0180507	0.0539767	0.0198503	0.0512967		328	0.0159969	0.0348422
											329	0.0212889	0.0525612	0.0187569	0.0551892	0.0205455	0.052875		329	0.0173564	0.0364215
											330	0.0220394	0.0544781	0.0194707	0.0569882	0.0213861	0.0544954		330	0.0183387	0.0383491
											331	0.0223384	0.0560636	0.0197601	0.0583452	0.0215216	0.0558669		331	0.0191798	0.0405623
											332	0.0230813	0.0577387	0.0204983	0.059951	0.0222983	0.0579328		332	0.0200853	0.042439
											333	0.0238576	0.0599609	0.0212803	0.0620691	0.0230274	0.0597331		333	0.0213447	0.0440667
											334	0.0244746	0.0619851	0.0219426	0.0634879	0.0236773	0.0612593		334	0.0224433	0.0461484
											335	0.0248642	0.0642797	0.0222688	0.0654526	0.0242667	0.0632256		335	0.0234456	0.0482831
											336	0.0252442	0.066349	0.023283	0.0672152	0.0250154	0.0651686		336	0.0246778	0.0502497
											337	0.0262184	0.0681975	0.0238414	0.0688593	0.0255175	0.0669041		337	0.0257454	0.0517302
											338	0.0266585	0.0702605	0.0245733	0.0708466	0.0263	0.068344		338	0.0269513	0.0540284
											339	0.0273123	0.0723652	0.0251002	0.0729291	0.0268722	0.0706222		339	0.0276837	0.0560874
											340	0.028492	0.0742513	0.026474	0.0750192	0.0277543	0.0726635		340	0.0287261	0.0579706
											341	0.0287666	0.076833	0.0261278	0.0761078	0.0280266	0.0744818		341	0.0302458	0.0599234
											342	0.0294461	0.0792195	0.027153	0.0779122	0.0292926	0.076315		342	0.0310135	0.0619572
											343	0.0297022	0.0810896	0.0276542	0.0795474	0.0300646	0.0782892		343	0.0320497	0.0641269
											344	0.0307102	0.082735	0.028439	0.0817114	0.0305433	0.0801932		344	0.0333576	0.0655387
											345	0.0314403	0.0843599	0.0290146	0.0825389	0.0309477	0.0810891		345	0.0346756	0.0676748
											346	0.031496	0.0859933	0.0299711	0.0847763	0.031136	0.0833397		346	0.0357494	0.0694537
											347	0.0322847	0.087819	0.0302591	0.0862992	0.0322213	0.0845739		347	0.0359473	0.0711604
											348	0.0325761	0.0893417	0.0306425	0.0877679	0.03264	0.0864041		348	0.0375514	0.0724872
											349	0.0334582	0.0914127	0.0314384	0.0892901	0.0333362	0.0882554		349	0.0380554	0.0743569
											350	0.0333939	0.0931745	0.0317464	0.090541	0.033504	0.0890877		350	0.0389457	0.0765371
											351	0.0339561	0.0944895	0.0320358	0.0911808	0.0338016	0.0905864		351	0.0403233	0.0780259
											352	0.0340924	0.0961754	0.0329952	0.092955	0.0342889	0.0919668		352	0.0411744	0.0795414
											353	0.0345702	0.0974123	0.0329294	0.0939764	0.0346246	0.0939176		353	0.0414691	0.080918
											354	0.0349679	0.098587	0.0334778	0.0957911	0.0352812	0.0949383		354	0.0424266	0.0822487
											355	0.0352111	0.0999888	0.033627	0.0971763	0.035502	0.096197		355	0.043047	0.0839288
											356	0.03548	0.101447	0.0339594	0.097577	0.0356841	0.0969191		356	0.0438695	0.0849946
											357	0.0358596	0.101953	0.0341644	0.0979819	0.0361376	0.0976045		357	0.0440216	0.0856656
											358	0.0360894	0.102832	0.0346317	0.0987772	0.0361924	0.0984333		358	0.0443349	0.0863831
											359	0.0364146	0.103796	0.0349212	0.0998254	0.0368395	0.099364		359	0.0450473	0.0866781
											360	0.0364332	0.10492	0.0349221	0.100726	0.0365176	0.0999775		360	0.0453377	0.0883587
											361	0.0358133	0.104637	0.0353832	0.100654	0.0371761	0.100345		361	0.0458493	0.0883562
											362	0.0354009	0.104489	0.035573	0.101246	0.0368552	0.100989		362	0.0458164	0.0893573
											363	0.0362978	0.105587	0.0354323	0.101246	0.0379763	0.101231		363	0.0462904	0.0900096
											364	0.0364089	0.10526	0.0354066	0.101054	0.0378571	0.101224		364	0.0463166	0.0901366
											365	0.0369225	0.10637	0.0357156	0.101385	0.0378709	0.101798		365	0.0469227	0.0902655
											366	0.0378518	0.10599	0.0353107	0.101241	0.0368929	0.101346		366	0.0474415	0.08989
											367	0.0382881	0.106139	0.0351033	0.101096	0.0368276	0.100798		367	0.0471759	0.0906416
											368	0.0377522	0.105478	0.0352921	0.100964	0.0363536	0.100559		368	0.0466661	0.0911807
											369	0.0368714	0.105911	0.0351357	0.101	0.0363207	0.101023		369	0.0468974	0.091025
											370	0.0363336	0.105825	0.0348973	0.100691	0.0365863	0.100836		370	0.0470576	0.0908684
											371	0.0364003	0.10524	0.0348592	0.100229	0.0368571	0.100713		371	0.0471554	0.0908733
											372	0.0367785	0.104791	0.034955	0.0999836	0.0369859	0.100368		372	0.0470681	0.0905156
											373	0.0369477	0.104493	0.0344577	0.0999747	0.0363445	0.0998539		373	0.0471907	0.0900273
											374	0.0366292	0.103731	0.0342364	0.0992787	0.0358052	0.0994863		374	0.0471201	0.0898075
											375	0.0356317	0.102613	0.0334096	0.0985416	0.0353928	0.0983217		375	0.0464921	0.0892274
											376	0.0353365	0.100898	0.0331421	0.097314	0.0348649	0.0967116		376	0.0455375	0.0886102
											377	0.0349355	0.0995438	0.0328641	0.0953048	0.0350966	0.0958414		377	0.0447979	0.086855
											378	0.0343122	0.097661	0.0320907	0.0935784	0.0341568	0.093517		378	0.0441694	0.0849941
											379	0.0340443	0.0951353	0.0315547	0.0917829	0.0334635	0.0915776		379	0.0433154	0.0835364
											380	0.0335255	0.0927682	0.0305738	0.0900902	0.0330234	0.0893054		380	0.0422544	0.0817279
											381	0.0323091	0.0904091	0.0296273	0.0870171	0.0317831	0.0869786		381	0.0408711	0.0792923
											382	0.0310159	0.08771	0.0292296	0.0849161	0.0308313	0.0842831		382	0.0393367	0.0760701
											383	0.030344	0.0853474	0.0279484	0.0818053	0.0298343	0.0821098		383	0.0384846	0.074055
											384	0.0298896	0.0820219	0.0275559	0.0797844	0.0290504	0.0799959		384	0.0369101	0.0715883
											385	0.0286632	0.0796799	0.0266266	0.0775662	0.028511	0.0771222		385	0.0353942	0.0685109
											386	0.0275893	0.0766361	0.0253592	0.0739375	0.0271745	0.0740542		386	0.0338526	0.0657047
											387	0.0267577	0.0740345	0.0251174	0.0712939	0.0265808	0.0712231		387	0.0317531	0.0629168
											388	0.0258079	0.0708858	0.0233879	0.0690306	0.025424	0.0692609		388	0.0311556	0.0602663
											389	0.025372	0.0689141	0.0228782	0.0673721	0.0248504	0.0669341		389	0.0296917	0.0577264
											390	0.0245638	0.0664654	0.0221691	0.0655478	0.0240746	0.0646883		390	0.028645	0.0549351
											391	0.0234818	0.0642638	0.0215292	0.0638023	0.0232549	0.0629444		391	0.0277033	0.0532659
											392	0.0233541	0.0626212	0.0210972	0.0617602	0.0227728	0.0616682		392	0.026341	0.0513833
											393	0.0229254	0.0611002	0.0202241	0.0598934	0.0222559	0.0599627		393	0.0257187	0.0499389
											394	0.0223088	0.0601206	0.0199108	0.0591413	0.0219522	0.0590086		394	0.0252118	0.0486063
											395	0.0214958	0.0586481	0.019433	0.0580493	0.0212007	0.058379		395	0.0248833	0.0475024
											396	0.0215783	0.0578111	0.0187507	0.0575348	0.0213137	0.0570453		396	0.0241361	0.0464835
											397	0.0211596	0.0574563	0.0188971	0.0567463	0.0206151	0.0566165		397	0.023273	0.0462804
											398	0.0212688	0.0564356	0.0193076	0.0555544	0.0208292	0.0564078		398	0.0238652	0.0458772
											399	0.0216818	0.0568002	0.0191078	0.0564442	0.0213113	0.0559322		399	0.0237346	0.0461652
											400	0.0213385	0.0569097	0.0189781	0.0554009	0.0211239	0.0557014		400	0.0234585	0.0462567
											401	0.0212297	0.0566108	0.018898	0.0554365	0.0212259	0.0548804		401	0.0236497	0.0462754
											402	0.0208449	0.0566821	0.0189047	0.0559147	0.0205402	0.0564468		402	0.0237532	0.0463174
											403	0.0208721	0.0577986	0.0191293	0.0568868	0.0207691	0.0563286		403	0.0236411	0.0470952
											404	0.0210557	0.058243	0.0191913	0.0572074	0.0204239	0.0569997		404	0.0252042	0.0476733
											405	0.0210533	0.0590572	0.0197639	0.0584172	0.0210853	0.0572629		405	0.0250115	0.0485114
											406	0.0219235	0.0599997	0.0196023	0.0581096	0.0208826	0.0575082		406	0.0256491	0.0494483
											407	0.0220051	0.0607533	0.0199928	0.0586693	0.0225224	0.0590026		407	0.0264277	0.0504731
											408	0.0221	0.0617523	0.0207186	0.0605257	0.0223031	0.0596779		408	0.0266113	0.0512642
											409	0.0226674	0.0628996	0.0208793	0.06123	0.0225487	0.0607015		409	0.0276766	0.0520355
											410	0.0232182	0.0639169	0.0218668	0.0623075	0.0235643	0.0620634		410	0.0276117	0.0531804
											411	0.0229592	0.0653997	0.0216994	0.0630577	0.0232301	0.0631795		411	0.0282083	0.0542804
											412	0.0230761	0.0661739	0.0218	0.0634659	0.0233331	0.0638775		412	0.0293221	0.0557064
											413	0.0240626	0.0669133	0.0224462	0.0650087	0.0244288	0.0652928		413	0.0300622	0.0574319
											414	0.02492	0.0692381	0.0226393	0.066004	0.024611	0.0668525		414	0.0309868	0.0585704
											415	0.0250187	0.0707478	0.0231628	0.0684079	0.0254192	0.0682354		415	0.0311069	0.0604422
											416	0.0254331	0.0718694	0.0240235	0.0690874	0.0253758	0.0697784		416	0.0318713	0.0621499
											417	0.0255818	0.0740688	0.0244093	0.0710007	0.0260801	0.0714911		417	0.0338759	0.0637667
											418	0.0258999	0.0755789	0.025281	0.0723818	0.0267849	0.0734227		418	0.0344853	0.0654552
											419	0.0266294	0.0770201	0.0253148	0.0744369	0.0270267	0.0745219		419	0.0354481	0.0684847
											420	0.0269537	0.0792879	0.0260601	0.076638	0.0278373	0.0764529		420	0.036272	0.0694522
											421	0.0277934	0.0813395	0.0269365	0.0783917	0.0286999	0.078947		421	0.0376611	0.0709717
											422	0.0287533	0.083305	0.0271263	0.0795501	0.0287914	0.080523		422	0.0386977	0.0731434
											423	0.0292549	0.0850707	0.027976	0.0811346	0.029429	0.0823095		423	0.0395603	0.0749855
											424	0.0292349	0.0874321	0.0282073	0.0830356	0.029851	0.0833739		424	0.0402422	0.0767728
											425	0.0301762	0.0887963	0.0291362	0.0845811	0.0307531	0.0851484		425	0.0413432	0.0785111
											426	0.0299401	0.0897821	0.0284729	0.0852298	0.0303593	0.086009		426	0.0419149	0.0800543
											427	0.0309739	0.0906778	0.0295181	0.0867965	0.0316505	0.0870728		427	0.0428648	0.0813845
											428	0.0317516	0.0925029	0.0302606	0.0880248	0.0320063	0.0887039		428	0.043344	0.0823688
											429	0.031332	0.0948295	0.0308256	0.0897038	0.0326123	0.0901324		429	0.0438404	0.0841892
											430	0.0323381	0.0956129	0.0312047	0.0897751	0.0331469	0.0912904		430	0.044663	0.0855401
											431	0.0330987	0.0971995	0.0315323	0.0914548	0.0335464	0.0923434		431	0.0458684	0.0866791
											432	0.0329957	0.097766	0.032053	0.0925187	0.0334129	0.093156		432	0.0464406	0.0878601
											433	0.0327315	0.0990103	0.0330172	0.0934805	0.0340652	0.0939284		433	0.0464449	0.0889447
											434	0.0334496	0.100552	0.0328541	0.0950725	0.034308	0.0955284		434	0.0476308	0.0902813
											435	0.0340238	0.101607	0.0329986	0.096459	0.0345373	0.0968021		435	0.0480394	0.0915246
											436	0.0341601	0.102823	0.0339994	0.0971818	0.034873	0.0976153		436	0.0487657	0.0924278
											437	0.0343843	0.104508	0.033679	0.0981367	0.0347929	0.0994264		437	0.0494227	0.0940061
											438	0.0344543	0.105691	0.034234	0.0993705	0.0352745	0.10048		438	0.0499921	0.0949212
											439	0.0351601	0.107272	0.034575	0.100641	0.035501	0.102012		439	0.0510883	0.096839
											440	0.0360842	0.108592	0.0351038	0.102085	0.0363173	0.103514		440	0.0518641	0.0978292
											441	0.0357542	0.11036	0.0356627	0.10381	0.0369229	0.104761		441	0.0527568	0.0994682
											442	0.0375171	0.111998	0.0358715	0.105265	0.0375042	0.106357		442	0.0538287	0.101293
											443	0.0373278	0.113496	0.0364146	0.106773	0.037509	0.107859		443	0.0543427	0.102598
											444	0.0381761	0.115248	0.0369296	0.108053	0.0382819	0.109298		444	0.0553255	0.104323
											445	0.0384097	0.117338	0.0376077	0.109888	0.0386014	0.11124		445	0.0563016	0.106217
											446	0.039361	0.118301	0.0383611	0.110772	0.0392365	0.11284		446	0.0570779	0.107791
											447	0.0402532	0.119682	0.0388403	0.1116	0.0397668	0.113644		447	0.0579343	0.109589
											448	0.0400982	0.121037	0.0390635	0.112912	0.039916	0.115099		448	0.0586853	0.1112
											449	0.0403585	0.122532	0.0394955	0.114672	0.040278	0.116542		449	0.0595393	0.112293
											450	0.0411768	0.124226	0.040029	0.115922	0.0408988	0.117573		450	0.0602493	0.113538
											451	0.0414791	0.124589	0.0403976	0.116434	0.0411844	0.118375		451	0.0606275	0.114834
											452	0.041266	0.12567	0.0406051	0.117346	0.0414166	0.119049		452	0.061132	0.115201
											453	0.0415931	0.126038	0.0405183	0.117408	0.0412726	0.118852		453	0.061934	0.115922
											454	0.0414228	0.125768	0.0404067	0.117323	0.0412436	0.11928		454	0.0622163	0.116121
											455	0.041419	0.125779	0.0409484	0.117721	0.0416365	0.119177		455	0.0616922	0.116418
											456	0.0412145	0.125966	0.0402546	0.117756	0.0413265	0.119136		456	0.0617142	0.116126
											457	0.040987	0.125317	0.040379	0.117384	0.0411777	0.118621		457	0.06142	0.115937
											458	0.0408735	0.124822	0.0400395	0.11619	0.0410438	0.117683		458	0.0613227	0.115376
											459	0.0407786	0.123626	0.0397797	0.11526	0.0405388	0.116842		459	0.0607476	0.114494
											460	0.0405235	0.12283	0.0393596	0.114734	0.04003	0.116363		460	0.0605273	0.11329
											461	0.0404034	0.121025	0.0394053	0.112811	0.039814	0.114448		461	0.059535	0.112237
											462	0.0397491	0.119901	0.0385251	0.111651	0.0392442	0.113277		462	0.0590463	0.111134
											463	0.0385575	0.118248	0.0382242	0.110284	0.0389585	0.112245		463	0.0583539	0.10987
											464	0.0382738	0.117152	0.0377936	0.109153	0.0385842	0.110633		464	0.057693	0.108523
											465	0.0384288	0.115827	0.037683	0.107992	0.0383615	0.109712		465	0.0569987	0.107039
											466	0.0380497	0.114472	0.0370393	0.106854	0.0377588	0.108367		466	0.0561662	0.105998
											467	0.0374761	0.113054	0.0367484	0.105428	0.037384	0.106823		467	0.0554953	0.104802
											468	0.037035	0.112092	0.0363708	0.10473	0.0368547	0.105637		468	0.0550418	0.102832
											469	0.0370436	0.110673	0.0362206	0.103405	0.0368757	0.10477		469	0.0541549	0.102307
											470	0.0359521	0.109571	0.0353293	0.10261	0.0360651	0.103697		470	0.0538392	0.101575
											471	0.0353045	0.108844	0.0353603	0.101578	0.0356059	0.102855		471	0.053318	0.100501
											472	0.0355711	0.108052	0.0348158	0.101324	0.0355229	0.102609		472	0.0533438	0.100024
											473	0.0353966	0.107496	0.0346522	0.100904	0.0353451	0.101884		473	0.0525064	0.0996086
											474	0.0350199	0.107056	0.0344949	0.0998562	0.0353098	0.10098		474	0.0527883	0.0985531
											475	0.0349402	0.105792	0.0345392	0.0984347	0.0349088	0.10008		475	0.0518923	0.0978366
											476	0.0346985	0.105122	0.0338645	0.0982477	0.0346684	0.100049		476	0.0517654	0.0975139
											477	0.0342007	0.104797	0.0338454	0.0980333	0.0345345	0.0992536		477	0.0514817	0.0970099
											478	0.0337582	0.103977	0.0334859	0.0972092	0.0342669	0.0984477		478	0.0513721	0.0967362
											479	0.0340395	0.103178	0.033546	0.0960377	0.0341978	0.097445		479	0.0507936	0.0956466
											480	0.0336723	0.102284	0.0332112	0.0953109	0.0334792	0.0967392		480	0.0504947	0.0952004
											481	0.0330172	0.10129	0.0326738	0.0947464	0.0330181	0.0961005		481	0.0501032	0.0946954
											482	0.0327525	0.0997594	0.0322261	0.0933243	0.0328674	0.0948909		482	0.0494404	0.0932743
											483	0.0322566	0.0978784	0.0317841	0.0915411	0.0323005	0.0930481		483	0.0490084	0.0918215
											484	0.0322871	0.096815	0.0312948	0.0901347	0.0318446	0.0914547		484	0.0482211	0.0907147
											485	0.0298381	0.094651	0.0320215	0.0886872	0.0326753	0.0894446		485	0.0468016	0.0883695
											486	0.0343351	0.0934626	0.0303283	0.0862128	0.0318484	0.0879112		486	0.0472178	0.0876733
											487	0.0304089	0.0909317	0.0292931	0.0845564	0.0300922	0.085459		487	0.0460467	0.0849413
											488	0.0293841	0.0876683	0.0282936	0.0817635	0.0288305	0.0830159		488	0.0435939	0.0820837
											489	0.0278788	0.0849606	0.0272951	0.0796063	0.0278797	0.0803197		489	0.0424776	0.07915
											490	0.0268373	0.0813994	0.0262637	0.0761865	0.0266814	0.0775342		490	0.0407491	0.0764506
											491	0.0256577	0.0778582	0.0254369	0.0729175	0.0257831	0.0740518		491	0.0389767	0.0737329
											492	0.0246954	0.073937	0.0241804	0.0698327	0.0246725	0.0703919		492	0.0372305	0.0699483
											493	0.0236211	0.0704756	0.0234141	0.0667631	0.023725	0.0672819		493	0.0350599	0.0664854
											494	0.0223632	0.0666628	0.0220394	0.0629111	0.0223427	0.0633696		494	0.0333872	0.0631209
											495	0.0208178	0.0630514	0.0207129	0.0593516	0.0208087	0.0601049		495	0.0313592	0.0591125
											496	0.0192032	0.0590674	0.0194287	0.0559873	0.0195866	0.0560762		496	0.0293727	0.055404
											497	0.0182986	0.0545312	0.0180068	0.051825	0.018405	0.0524882		497	0.0273948	0.0517143
											498	0.0169663	0.051075	0.0167789	0.0485635	0.0171051	0.0488871		498	0.0249958	0.0477114
											499	0.0156965	0.0474379	0.0155153	0.0450992	0.0158639	0.0449634		499	0.023129	0.0442559
											500	0.0149269	0.0440746	0.0146203	0.0418466	0.0148482	0.0414894		500	0.0216708	0.0404294
											501	0.0132055	0.039984	0.0133753	0.0381926	0.0138555	0.0379986		501	0.0194244	0.0373124
											502	0.0121455	0.0363389	0.0124388	0.0350071	0.0124516	0.0345228		502	0.0180922	0.0336731
											503	0.0111666	0.0338252	0.0115042	0.0324218	0.0113401	0.0323555		503	0.0161781	0.0303263
											504	0.0107155	0.0300763	0.0104475	0.0294583	0.0104585	0.029083		504	0.0146275	0.0277144
											505	0.00929022	0.0276036	0.00958776	0.0275532	0.00968885	0.0267233		505	0.0129566	0.024711
											506	0.00833654	0.0252816	0.00818729	0.0251541	0.00844002	0.0242244		506	0.0116282	0.0222424
											507	0.00762129	0.0221266	0.00782251	0.0224811	0.00782681	0.0220721		507	0.0101686	0.0196882
											508	0.0066843	0.0200881	0.00705528	0.0204952	0.00708628	0.019936		508	0.0089879	0.0175713
											509	0.00584984	0.0178226	0.00647449	0.0182208	0.00610304	0.0179786		509	0.00790501	0.0157524
											510	0.00492668	0.0155644	0.00585508	0.0165253	0.00557899	0.0159463		510	0.00698042	0.013639
											511	0.00471544	0.0141045	0.00539112	0.0150504	0.0053668	0.0144033		511	0.00608397	0.0123306
											512	0.00413752	0.0122879	0.00422096	0.0132604	0.00425053	0.0130054		512	0.00497961	0.010778
											513	0.0035038	0.0113865	0.00398064	0.012524	0.00382328	0.0117797		513	0.00418091	0.00950364
											514	0.00318718	0.0100857	0.00374794	0.0112053	0.00345993	0.0105443		514	0.00358915	0.00838492
											515	0.00266171	0.00872501	0.00340223	0.0103065	0.00317669	0.00962378		515	0.00341082	0.00737541
											516	0.00265503	0.00782188	0.00317192	0.00935702	0.00304079	0.0086217		516	0.00286198	0.0064331
											517	0.00190067	0.00739741	0.00241613	0.00865759	0.00260067	0.00791707		517	0.00237942	0.00578085
											518	0.0019269	0.00605611	0.00252581	0.00717653	0.00215864	0.00678486		518	0.00186396	0.00494329
											519	0.00149012	0.00567557	0.0020442	0.00719639	0.00194359	0.00645503		519	0.00172949	0.00424509
											520	0.0016408	0.00495671	0.0020833	0.00636475	0.00197744	0.00581457		520	0.00115824	0.00363681
											521	0.00114679	0.00461382	0.00185823	0.0062661	0.00183439	0.00571022		521	0.00106668	0.00298307
											522	0.000827312	0.00414485	0.00174665	0.00553242	0.00143433	0.00489645		522	0.000955582	0.00253835
											523	0.00103951	0.00394631	0.00178242	0.00543309	0.00170469	0.0047915		523	0.000831127	0.00261149
											524	0.000632763	0.00358289	0.00162554	0.00483436	0.00138903	0.00423679		524	0.000596523	0.00215837
											525	0.000655174	0.00296957	0.00131845	0.00436921	0.00116873	0.00418822		525	3.95775e-05	0.00155355
											526	0.000337601	0.00240932	0.00144434	0.0042233	0.000833988	0.00331507		526	-0.00024271	0.00153329
											527	0.000390053	0.00255594	0.000910282	0.00395819	0.000859737	0.00353456		527	-0.000162601	0.001263
											528	0.000164032	0.00250973	0.0010314	0.00366088	0.000644684	0.00297985		528	-4.76837e-06	0.0011533
											529	-8.58307e-06	0.00223189	0.000985622	0.00386776	0.00083971	0.00317534		529	-1.38283e-05	0.000982828
											530	7.15256e-06	0.00210409	0.000842094	0.00301077	0.000435352	0.00272198		530	-0.000170231	0.000985793
											531	-6.34193e-05	0.00174067	0.000579357	0.00343481	0.000229836	0.00286411		531	-0.000162601	0.000863742
											532	-0.000256062	0.00152501	0.000743389	0.00300118	0.000287533	0.00243053		532	-0.000244141	0.00070315
											533	-9.39369e-05	0.00139778	0.000643253	0.00283677	0.000480175	0.00220145		533	-0.000237942	0.000652254
											534	0.000152588	0.00161287	0.000721931	0.00287513	0.000441551	0.00235317		534	-0.000534058	0.000561828
											535	-7.10487e-05	0.00135499	0.000597477	0.00255796	0.000531673	0.00199936		535	-0.000305653	0.000330574
											536	-0.000189781	0.001529	0.000212193	0.0029087	0.000209808	0.00221285		536	-0.000127792	0.000476343
											537	-0.000357628	0.00102124	0.000566959	0.00234833	0.000239849	0.00188722		537	-0.000422001	0.000447189
											538	-0.000334263	0.00116558	0.000472069	0.00236477	0.000108242	0.0017241		538	-0.000421047	0.00045806
											539	-0.000215054	0.00106346	0.000301361	0.00203458	0.00015974	0.00187462		539	-0.00062418	0.000155157
											540	-0.000313759	0.000997845	0.000252724	0.00208528	-0.000102997	0.00168992		540	-0.00067091	0.000385423
											541	-0.000358582	0.000916261	0.000370502	0.00222434	0.000330448	0.00160057		541	-0.000774384	2.07535e-05
											542	-0.000431538	0.000814707	0.000422955	0.00205308	0.000277519	0.00137988		542	-0.00061512	-1.97653e-06
											543	-0.000262737	0.000851221	0.000376225	0.0022031	0.000227451	0.00166113		543	-0.000571728	0.000166028
											544	-0.000484467	0.000625864	0.0002985	0.00170439	4.76837e-05	0.00105725		544	-0.000690937	0.000199135
											545	-0.000621319	0.000625864	8.91685e-05	0.00166945	5.24521e-06	0.00116039		545	-0.000537395	0.000116121
											546	-0.000425816	0.000505484	0.00023365	0.00158382	3.19481e-05	0.0011568		546	-0.000540257	4.54601e-05
											547	-0.000613689	0.000522599	0.000363827	0.00165507	-4.76837e-06	0.00107884		547	-0.000794888	9.04261e-05
											548	-0.000460148	0.000503772	0.00031662	0.00162287	-0.00017643	0.00110223		548	-0.000513077	-8.44965e-05
											549	-0.000562668	0.000430745	0.000160694	0.00162424	-1.95503e-05	0.00106025		549	-0.000730991	0.000112662
											550	-0.000574589	0.000517465	0.000137329	0.00180783	-4.81606e-05	0.00112801		550	-0.000552177	-6.86843e-05
											551	-0.00066328	0.000389667	0.000248432	0.00145777	-0.000169754	0.00106504		551	-0.000704765	-6.57195e-05
											552	-0.000379086	0.000737116	0.000393867	0.00148929	2.76566e-05	0.00113041		552	-0.000545979	1.72946e-05
											553	-0.000571728	0.000512901	0.000184059	0.00130432	3.29018e-05	0.000644064		553	-0.000419617	2.32242e-05
											554	-0.000565052	0.000437591	6.67572e-05	0.00131597	-0.000117779	0.00090193		554	-0.000597477	0.000153181
											555	-0.000676632	0.00023962	0.000103474	0.00129131	-3.00407e-05	0.000772997		555	-0.000567913	-2.86596e-05
											556	-0.000449657	0.000297243	0.000186443	0.00140503	-1.71661e-05	0.000898332		556	-0.000631332	-2.81655e-05
											557	-0.000532627	0.000232774	4.24385e-05	0.00103031	-0.000200748	0.000525926		557	-0.000535965	-0.000163063
											558	-0.000520706	0.000151759	6.58035e-05	0.00111868	-0.000288963	0.000597888		558	-0.000741482	6.86843e-05
											559	-0.000646591	0.000104406	4.19617e-05	0.000706281	-0.000225067	0.00049954		559	-0.000750542	0.000171464
											560	-0.000756741	9.52774e-05	0.000163078	0.000963172	-0.000110149	0.000759204		560	-0.000733852	-7.21432e-05
											561	-0.000658989	3.25198e-05	0.000160694	0.000798077	-0.000251293	0.000564905		561	-0.000696659	-5.88017e-05
											562	-0.000599384	0.000189414	0.000268459	0.000903574	-0.000207424	0.000620676		562	-0.000619888	4.34836e-05
											563	-0.000542641	0.000214517	2.90871e-05	0.00103031	-0.000286102	0.000559508		563	-0.000567913	1.92711e-05
											564	-0.000573158	0.000229921	0.000284195	0.000889873	-8.58307e-05	0.0005751		564	-0.000413895	-0.00014231
											565	-0.000423908	0.000105547	0.000339031	0.000977558	1.38283e-05	0.000599088		565	-0.000740528	0.000116615
											566	-0.000488758	9.64184e-05	0.000141144	0.00076725	-0.000247478	0.000717826		566	-0.000527859	0.000139839
											567	-0.000566006	0.00032748	9.44138e-05	0.00101866	-0.00025034	0.000641665		567	-0.000528812	-2.17418e-05
											568	-0.000225544	0.000346878	0.000119209	0.000904944	-0.000108719	0.000902529		568	-0.000329018	1.18592e-05
											569	-2.67029e-05	0.000394802	0.000359535	0.000885762	0.0002141	0.000698036		569	-0.000276566	5.04014e-05
											570	0.000139236	0.000600191	0.000463486	0.0010488	0.000321388	0.000630271		570	-0.000188351	0.000257443
											571	0.000317574	0.000407354	0.000470638	0.000980299	0.000355244	0.000635669		571	-0.000222206	0.000272267
											572	0.000688553	0.000401648	0.000287056	0.00085562	0.000245094	0.000618278		572	-0.000145435	0.000294008
											573	0.000225067	0.000385103	0.000645638	0.000943306	0.000435829	0.000761603		573	-0.000400543	0.000245583
											574	0.000483513	0.000603043	0.000456333	0.00107072	0.000594616	0.000787989		574	-0.000196934	3.50834e-05
											575	0.000648499	0.000352013	0.000373363	0.000563792	0.000340462	0.000579298		575	-5.48363e-05	0.000222853
											576	0.00037241	0.000389667	0.000490665	0.000803557	0.000492096	0.000408987		576	-0.000124931	0.000171958
											577	0.000762463	0.000503202	0.000674248	0.000878227	0.000739098	0.000642865		577	2.0504e-05	0.000407659
											578	0.00112581	0.000447861	0.000716209	0.000883022	0.000901699	0.000627273		578	8.10623e-05	0.00029895
											579	0.00067091	0.000156894	0.000412941	0.000565162	0.000395775	0.00040299		579	0.000150681	0.000340951
											580	0.000537872	0.000393661	0.000610352	0.000867951	0.000559807	0.000510334		580	-2.57492e-05	0.000274243
											581	0.00084877	0.000526023	0.000759125	0.000980984	0.00101042	0.000752608		581	6.62804e-05	0.000384435
											582	0.00137138	0.000554549	0.000529766	0.000823423	0.000941753	0.000461759		582	0.000396729	0.000368622
											583	0.000660896	0.000330904	-2.81334e-05	0.000560366	0.00029707	0.000209291		583	0.000369072	0.000293514
											584	9.53674e-05	0.000245896	0.000226498	0.000720667	0.000362873	0.0005757		584	-0.000160217	0.000157628
											585	0.000622749	0.000275563	0.00056076	0.000696005	0.000649452	0.000314836		585	-5.48363e-05	0.000378999
											586	0.000734329	0.000273281	0.000106812	0.000163726	0.000236988	0.000161316		586	0.000151157	0.000173934
											587	0.000211239	0.000242472	0.000418663	0.000582288	0.000355244	0.000471354		587	-0.000149727	2.42125e-05
											588	0.000673294	0.000225927	0.00019455	0.000433633	0.000301838	0.000271059		588	0.000226974	0.000211983
											589	0.000485897	0.000196831	5.8651e-05	0.000409657	0.000192642	0.000148123		589	-7.82013e-05	0.00021643
											590	5.43594e-05	-0.000118098	9.72748e-05	0.000154135	5.10216e-05	-2.33878e-05		590	-0.000258923	0.000110191
											591	7.05719e-05	1.42631e-05	3.09944e-05	8.63156e-05	-0.000122547	-0.000205693		591	-0.00018549	0.000230265
											592	-0.000198364	-1.08399e-05	0.000365734	9.86464e-05	0.000145435	6.83644e-05		592	-0.000361919	5.48486e-05
											593	0.000248432	5.70523e-05	0.000317574	0.000253466	0.000293732	0.000103746		593	-5.38826e-05	0.000302903
											594	0.000186443	-1.82567e-05	0.000153065	-3.35672e-05	-3.52859e-05	-0.000100747		594	-2.86102e-05	7.65904e-05
											595	0.000210762	0.000155182	0.000218868	0.000158245	0.000198841	0.00013493		595	-0.000144958	-4.44719e-06
											596	8.2016e-05	0.000181997	4.673e-05	8.83707e-05	-2.38419e-06	-3.89797e-05		596	-3.00407e-05	0.000195182
											597	-0.000187874	-0.000198542	0.000161648	-0.000116458	-9.44138e-05	-0.000164314		597	-0.000264645	-0.000161581
											598	3.76701e-05	-1.25515e-05	0.0001297	-8.42605e-05	2.6226e-05	-0.000200895		598	1.57356e-05	7.1155e-05
											599	0.000208855	0.000107829	0.000438213	0.000263742	0.000220776	4.85747e-05		599	-9.72748e-05	0.000166028
											600	0	0	0	0	0	0		600	0	0

## Sheet: Fig 4
Fig 4A
		fluorescence intensity (%)
lane	condition	A	B	C	average	std	P value
1	control	100	100	100	100	0
2	EDTA	0	0	0	0	0	#DIV/0!
3	Ca2+	6.12592	1.99474	8.9241	5.68159	3.48598	0.00045503
4	Ba2+	12.6381	11.0491	12.5314	12.0729	0.888215	3.40131e-05
5	Zn2+	50.3853	29.4596	37.8604	39.2351	10.5304	0.00986274
6	Co2+	118.9	122.472	128.088	123.153	4.63206	0.0130801
7	Mn2+	104.756	112.783	126.931	114.823	11.2272	0.149497
8	Cd2+	419.273	448.476	367.592	411.78	40.9594	0.00570375
Fig 4B
		fluorescence intensity (%)
lane	condition	A	B	C	average	std	P value
1	control	100	100	100	100	0
2	1mM ATP	100.308	98.2168	101.145	99.8901	1.50834	0.911112
3	10mM ATP	78.4715	77.3406	67.3287	74.3803	6.13295	0.0185711
4	1mM ADP	661.763	647.862	699.238	669.621	26.5741	0.000724688
5	10mM ADP	639.109	660.134	604.938	634.727	27.8578	0.000903482
6	1mM AMP	88.0042	94.3348	79.6126	87.3172	7.38513	0.0968773
7	10mM AMP	74.742	79.8547	72.6146	75.7371	3.7212	0.00774975
8	1mM FMN	98.4754	93.3747	103.628	98.4927	5.1267	0.661214
9	10mM FMN	71.2828	80.7372	76.3532	76.1244	4.73136	0.0128385
Fig 4C
		fluorescence intensity (%)
lane	condition	A	B	C	average	std	P value
1	control	100	100	100	100	0
2	0.05% DM	80.253	89.4636	83.1224	84.2797	4.71309	0.0286792
3	20mM dithionite	92.1282	62.7149	58.6639	71.169	18.2638	0.11178
4	FMN	0	0	0	0	0	#DIV/0!
5	FMN+ATP	0	0	0	0	0	#DIV/0!
6	no cation	115.994	115.409	124.906	118.77	5.32221	0.0257693
7	100mM KCl	959.885	912.311	874.953	915.716	42.5685	0.00090654
8	100mM KCl + NaCl	856.647	822.705	802.855	827.402	27.2018	0.000465823

## Sheet: Fig 5
FAD titration
[FAD] (uM)	0			1			2			5								rate (intensity min-1)
	A	B	C	A	B	C	A	B	C	A	B	C					[FAD] (uM)	A	B	C	average	std
time (min)	fluorescence intensity																0	21.3637	31.6583	7.33963	20.1205	12.2069
0	-109.621	-174.379	-381.379	1134.35	-743.863	-656.863	1551.86	-524.863	-811.108	876.863	-370.621	209.621					1	685.494	622.507	532.995	613.665	76.6331
2				1005.35	710.108	818.108	1101.35	851.108	911.108	1397.83	1171.59	686.108					2	637.226	589.929	585.152	604.102	28.7853
5				2929.8	2571.56	2637.56	2697.56	2624.32	1987.08	3153.93	3150.93	2515.44					5	614.242	699.962	596.152	636.785	55.4547
10	488.108	527.108	264.863	6468.99	5536.51	4751.02	6150.63	5425.14	5273.02	6110.75	5905.51	4718.38
30	608.108	852.35	-46.621	8908.2	9166.57	8771.81	8711.96	9021.32	9207.84	18906.8	20705.1	17735.2
rate (intensity min-1)	21.3637	31.6583	7.33963	685.494	622.507	532.995	637.226	589.929	585.152	614.242	699.962	596.152					double reciprocal
																			1/rate (intensity-1 min)
																	1/[FAD] (uM-1)	A	B	C	average	std
																	1	0.0014588	0.00160641	0.00187619	0.00164713	0.000211654
																	0.5	0.0015693	0.00169512	0.00170896	0.00165779	7.69475e-05
																	0.2	0.00162802	0.00142865	0.00167742	0.00157803	0.000131705
NqrC titration
[NqrC] (uM)	5			10			20			50			100						rate (intensity min-1)
	A	B	C	A	B	C	A	B	C	A	B	C	A	B	C		[NqrC] (uM)	A	B	C	average	std
time (min)	fluorescence intensity																5	58.4508	55.9027	62.902	59.0852	3.54251
5	2361.59	1942.47	2172.72	4434.13	3677.35	3901.64	4042.51	3984.51	4823	5774.86	4761.01	5124.73	8554.86	7331.74	2956.49		10	80.2944	88.7974	81.8619	83.6512	4.52511
10	2883.01	1966.01	3318.54	4660.01	4167.47	4762.01	4846.66	4678.41	5772.8	7534.82	7016.19	6923.19	10379.6	12481	6898.71		20	176.502	187.198	154.757	172.819	16.5311
30	3899.25	3254.72	4022.37	6382.96	5912.66	6098.54	8428.94	8583.77	8750.6	16051.4	17412.8	13030.4	30118.4	29179.4	17400.3		50	415.282	510.002	313.124	412.802	98.4624
rate (intensity min-1)	58.4508	55.9027	62.902	80.2944	88.7974	81.8619	176.502	187.198	154.757	415.282	510.002	313.124	898.086	862.769	562.702		100	898.086	862.769	562.702	774.519	184.287
																	double reciprocal
																			1/rate (intensity-1 min)
																	1/[NqrC] (uM-1)	A	B	C	average	std
																	0.2	0.0171084	0.0178882	0.0158977	0.0169648	0.00100298
																	0.1	0.0124542	0.0112616	0.0122157	0.0119772	0.000631062
																	0.05	0.00566566	0.00534194	0.00646174	0.00582311	0.000576268
																	0.02	0.002408	0.00196078	0.00319363	0.0025208	0.000624117
																	0.01	0.00111348	0.00115906	0.00177714	0.00134989	0.000370707
